# Supplementary material for: The association between patient safety culture and adverse events – a scoping review
Source: BMC Health Serv Res. 2023 Mar 29;23:300. doi: 10.1186/s12913-023-09332-8 (PMC10053753; doi:10.1186/s12913-023-09332-8)
Supplement: Supplementary file 2 — Additional file 2. Charting form [file 12913_2023_9332_MOESM2_ESM.xlsx]

## Sheet: Included
First author	Title	Origin	Year	Multi- Singelcentre	Speciality	Purpose	Method	Intervention	Collaborative	Tool PSC/ dimensions (n)	Participants PSC	Tool outcome	Outcomes	Study level variable	Weighted/ adjusted	Analysis	Association (p, OR)	Key findings/ results	Knowledge gap mentioned by authors	References included
Ausserhofer et al	The association of patient safety climate and nurse-related organizational factors with selected patient outcomes: A cross-sectional survey	3	3	M 3H 5U	12	Explore the relationship between PSC and patient outcomes in Swiss acute care hospital, adjusting for major organizational variables	C NE	N	N	Safety organizing scale	N	Nursereported: perceived incidence of AE over the past year on a 7point scale	7: medication errors, pressure ulcers, patient falls, urinary tract infection, bloodstram infection, pneumonia, patient satisfaction	UH	Organizational variables. Adjusting for nurse/ patient, unit, hospital and regional characteristics	Bivariate and multivariate logistic regressions	OR p-value 95% CI	PSC was not a significantly predictor for any of the seven patient outcomes. Organizational factors had significant relationship to some of the outcomes (specialy implicite rationing of nursing care).	Reliable/ valid outcome measures as mortality, relationship between PSC and antecedents (organizational climate), mediators (rationing of nursing care) and other established constructs and patient outcomes.	Rosen
Bacon et al	Exploring the Association Between Organizational Safety Climate, Failure to Rescue, and in-hospital mortality in Inpatient Surgical Units	1	1	M 1H	1	Examine the association between Organizational Safety Culture and inhospital mortality/ failure to rescue in surgical patients in treatment and comparison hospital	C CR	Y	N	Safety Climate Tool ( Zohar revised by Mueller and Hughes and for this study): 33 items, OSC 3 years after intervention (n= 261)	Team	52898 records on 11597 surgical patients/ 456 admissions and 470 surgeries: Agency for healthcare research and quality (AHRQ) quality indicators: (n= 10823) patient included	Inhospital mortality (30 d- all patients) Failure to rescue (level to be an inhospital death within 30 d on the last admission among patients with at least 1 of 5 FTR-related complications: DVT/ pulm.embolus, pneumonia, sepsis, cariac arrest, hemorrhage= AHRQ-defined)	H	Weighted between interventiongroups/ work cluster/ comorbidity	Multilevel models. Bonferroni correlation	Mean difference (MD), p-values, CI 95%, Bonferroni correlation (adjusted weighted outcome comparisons)	No association between OSC and IM/ FTR for either treatment or comparison hospital, but the data support that a strong positive safety climate is good for patients in hospitals	Mediating and moderating effects that may affect the relationship between variable and patient outcomes	N
Birkmeyer et al	Safety Culture and Complications After Bariatric Surgery	1	3	M 2H	1	Assess the relationship between safety culture (SC) and complications within 30 days after bariatric surgery	C CR	N	N	HSPSC and SAQ- OR: Two focusgroups selected items related to teamwork, coordination, communication, organizational climate, other relevant domains. For surgeons additional questions relating to the frequency of disruptions in the operating room (OR) where added. 30 items, 4 categories: Overall, HSC, ORSC,OP disruptions. (n=53 surgeons, 102 nurses, 29 OR admninstrators)	N P O	Chart review: Externally, prospective audited/ medical record reviews using a standardized and validated instrument. (The statewide quality improvement-program: "The Michigan Bariatric Surgery Collaboration"`s clinical outcome registry data: 24 117 patients undergoing nonrevisional bariatric procedure)	Overall rate of serious complication within 30 d: Abdominal abcess Bowel obstruction Leak Bleeding Respiratory Failure Renal failure Wound infection/ dehiscence Venous trombemboli Myocardial infarction or cardiac arrest Death Other: Graded as minor or serious. Page 261.	H	registerdataother risk factors and patient risk factor, hospital procedure volum	Bivariate regression model, Spearman`s Correlation (p)	Incident risk ratio IRR . p-values. Response from the respondent group where generally not correlated (spearman p and p-value), so results are combined and reported separately by groups.	Nurse`s and surgeons`s rating of overall HSC are significantly associated with rates of serious complications, however the nurses` association is strongest. Only surgeons perceptions of OR safety was related to rates of complications. Nurses` rating of the hospital-specific subscale was associated to rates of serious complications. Individual items: Those related to coordination and communication…	The most effective interventions for improving the patient safety culture	Singer
Bosch et al	Organizational Culture, Team Climate, and Quality Management in an Important Patient Safety Issue: Nosocomial Pressure Ulcers	3	3	M 5U	7	To determine if the type of organizational culture (Competing Values Framework), team climate (Team Climate Inventory), and preventive pressure ulcer quality management at ward level were related to the prevalence of pressure ulcers. Also, we wanted to determine if the type of organizational culture, team climate, or the institutional quality management related to preventive quality management at…	C REP	N	N	Competing Values Framework (CVF)+ Team Climate Inventory (TCI)- short (both translated) + the sum score for the 11 indicators of quality management at the institutional level	NS	Case-mix-adjusted point prevalence of nosocomial pressure ulcers (grade II or worse) in risk patients per ward. The second outcome was the sum score of eight indicators for preventive quality management at ward level, measured by a checklist		H	Case-mix-adjusted point prevalence of nosocomial pressure ulcers+ possibly confounding variables: age, derived from the medical records; and type of ward, derived from the ward checklist and malnutrition	Bivariate and multilevel logistic regression. (General Linear regression)	OR p-value 95% CI	No associations were found between organizational culture, team climate, or preventive quality management at the ward level and the prevalence of nosocomial pressure ulcers. Institutional quality management was positively correlated with preventive quality management at ward level (adj. β 0.32; p < 0.001).	Further research might benefit from combining qualitative and quantitative methods
Brown et al	Safety culture relationships with Hospital Nursing Sensitive Metrics	1	3	M 1H 3U	7	Explore relationships between staff perception of safety culture (SC) and unit-based nursing structures, care processes and adverse patient outcomes	C RG	N	Y- The collaborative Alliance of Nursing Outcomes	HSOPSC: 42 ratings clustered into 12 composites + Press Ganey Associates added 4 global questions (structure)	N	Registry; The collaborative Alliance for nursing outcomes (CALNOC). National Database for nursing quality improvement: CALNOC outcome indicator definitions	Reported falls (?), falls with injury, hospital-acquired pressure ulcers (HAPU) stage 2 or greater	U	Press Ganey Associates added 4 global questions (structure)	Linear regression, Pearson product-moment correlations ®	Pearson product-moment Correlation (r) and linear regression	Significant relationship between SC and reported falls; 20% of the variance of reported falls was related to the SC. Teamwork within units was inversely correlated with reported falls. Reported falls were positive related to management support (reporting culture). HAPU outcomes were related to the global SC score, but suprisingly few SC relationships. (Skill mix, staff turnover and workload inten…	Larger samle size is needed to expand evidence that better SC will lead to fewer errors, better patient outcomes and better fiscal outcomes.Thsi understanding will help hospital focus precious resources on effective approaches to provide safer patient care	Singer
Brubakk et al	Associations between work satisfaction, engagement and 7-day patient mortality: a cross-sectional survey	3	2	M 2H 3U	3	Examine the association between profession-specific work environments and the 7-day mortality of patients admitted to these units with acute myocardial infarction (AMI), stroke and hip fracture.	C RG	N	N	19 organisational/ 57 items factors survay based on General Nordic Questionnairre for Psychological and Social Factors at Work QPSnordic (conducted annually). Domain/ 2 items on patient safety culture supplemented from SAQ. (n= 8800)- physicians, nurses and managers over a 3-year period	N P M O	The Norwegian Institute of Public Health reports survival probabilities for these patients and hospital-wide survival rate quality indicators for Norwegian hospitals. Mortality rate estimated based on all-caused deaths, risk-adjusted (N=46026)- patients	Primary: Relative mortality rate. Casemix adjusted model for 7-day patient mortality rates. Secondary: Org factors reported by each profession	G	Case-mix adjusted model, diagnosis, number of treatment	Multivariable regression	p-values, Beta CI 95%	7-days mortality rates were negatively correlated with the nurse workload and PSC and middle manager engagement levels.	A deeper understanding of the relationship between patient outcomes, org structure and their underlying cultural barriers is needed to provide a better understanding of the harm and death risks due to organisational chercteristics. Other methodologies (qualitative/ ethnographic) for a deeper understanding. Larger sample.	N
Camargo et al	Safety climate and medical errors in 62 US Emergency Departments	1	3	M 4U	3	Describe the incidence and types of medical errors (ME) in EDs and assess the validity of a survey instrument that identifies system factor contributing to errors in EDs.	C CR	N	N	Survey (developed from interviews/ focusgroups/ pilot) 50 questions, 9 subscales (n=3562).	N P	9821 records were reviewed, patients with one of three conditions: myocardial infarction, asthma exacerbation and joint dislocation. Standarized form. 18 questions designed to screen charts. 12month period.	Adverse events (nonpreventable/ preventable), near misses (nonintercepted / intercepted). Scale: Significant, serious, life threatening, fatal. (Medical error= failure of a planned action og wrong plan)	U	Patient and department characteristics	Multivariable regression models. Incident Rate Ratio (IRR)	Multivariable-adjusted Incidence rate ratio per 0.2 point increase in ED safety score, p-value, CI 95%, SD	ED safety climate was not associated with fewer preventable adverse events, but was associated with more intercepted near misses. No association between nonpreventable AEs and nonintercepted near misses and safety climate.	National Emergency Department Safety Study survey instrument requires further validation efforts	N
Davenport et al	Risk-adjusted morbidity in teaching hospitals correlates with reported levels of communication and collaboration on surgical teams but not with scale measures of teamwork climate, safety climate, or working conditions	1	4	M 3H	1	Measure the impact of Organizational climate safety factors (OCSF) on risk-adjusted surgical morbidity and mortality	C CR	N	Y- National Surgical Quality Improvement Program	Safety attitude questionnaire (SAQ): organizational safety climate factors: 6 OSCFs groups/ 30 items (+ burnout items: 4) and perceived communication and collaboration with coworkers. (n= 6083)	N P O	National Surgical Quality Improvement Program dataset and models: 30d mortality, 30d morbidity (one of 21 po complications) 57880pas	Risk-adjusted mortality and morbidity	H	Risk-factors and surgical complexity	Multivariate logistic regression. Spearman`s p correlation	Spearman`s p test. P-value. Hierarchical analysis: generalized estimating equation model-> correlation within each hospital and estimate hospital-level effects. Mean.	OSCF measures did not correlate with risk-adjusted outcomes. Reported levels of communication/ collaboration with doctors correlated with risk-adjusted morbidiy (not substantial?). The mean scores of the top five O/E ratio were not found to be different from the lowest five O/E ratio.	External validity of SAQs OSCFs measures in terms of their influence on surgical patient outcomes.	N
Fan et al	Association of Safety Culture with surgical site infection outcomes	1	2	M 1H	1	Evaluate the association between safety culture and surgical site infection (SSI)	C RG	N	N	HSOPSC 12 dimensions score/42 items 0-100+ overall patient safety and frequency of events reported.	NS	National Healthcare safety Network definitions SSI rates: postoperative SSI-data	Postoperative Colon surgery SSI rates (number SSI divided the number operations performed)	U	Volum and ASA	Bivariate and multivariate linear regression. Pearson product-moment correlations (r)	r p-value CI 95%	Ten dimensions were associated with SSI rates. After adjusting, 9 dimensions were significantily associated with lower SSI rates. The study suggest an important role for positive safety and teamwork culture and engaged hospital management in productiong high-quality surgical outcomes.	Other postoperative complications/ factors generating risk for SSI. Representable sample, more hospitals	N
Garroute Orgeas et al	The Iatroref study: medical errors are associated with symptoms of depression in ICU staff but not burnout or safety culture	3	3	M 3U	4	Evaluate whether burnout, symptoms of depression and safety culture affected the frequency of medical errors and adverse events in ICUs	C O (CR)	N	N	SAQ-ICU version: 6 domains, 63 items. (n=1534)	N P O	Observational 8h/5d/2w+ review charts for night and weekend at the two locations. ME/ AE validated by the physician and nurse	ME: failure of a planned action/ use of wrong plan to achieve an aim (?). AE: Harms caused by medical interventions.Definition, scales and severity in pre-established lists. Patient-level	U	Organisation, staff and patients	Multivariate hierarchical model	RR risk ratio p-values 95%CI	The safety culture score had limited influence on medical errors	The result may indicate that a better tool is needed to assess the safety culture.	N
Han et al	Cross-sectional study on Patient safety culture, patient safety competency, and adverse events	2	2	M 1H	7	Examine the association between nurses` perceptions on patient safety culture, patient safety competency and adverse events	C NE	N	N	HSOPSC 42 items/ 12 dimensions (n=212 nurses) (+ competency H-PEPSS)	N	Frequencies of the adverse events perceived by nurses in the unit the last year scored in a 7-point-scale (never0 to daily6) and grouped	Medication errors, pressure ulcers, falls, use of physical restraints for more than 8h, health-associated infections (surgical site, urinary tract, central line-ass bloodstram infections, ventilator-associated pneumonia)	H	Nurses demographic characteristics	Bivariate regression and multiple logistic regression.	p-value OR	Higher scores for "communication openness" in PSC were significantly correlated with lower rates for pressure ulcers and falls. Overall: Positive respons toward PSC causes less adverse events.	Which interventions improve patient safety culture (and competancy) and reduce the occurrence of adverse events? (Authors emphasize in-service education programs for nurses) The aspect with the highest potensial for improvement was nonpunitive response to error.	N
Haynes et al	Changes in safety attitude and relationship to decreased postoperative morbidity and mortality following implementation of a checklist-based surgical safety intervention	1	3	M 7H	1	To assess the relationship between changes in clinican attitude and changes in postoperative outcomes following a checklist-based surgical safety intervention.	C CR	Y	N	SAQ- OR	Team (surgical)	Prospective chart monitoring and communication with clinical teams		H		Correlation analysis. Spearman`s correlation (p)	p-value	Improvements in PO outcomes were associated with improved perception of teamwork and safety climate, suggesting that changes in these may be partially responsible for the effect of the checklist		N
Hofmann et al	An investigation of the relationship between safety climate and medication errors as well as other nurse and patient outcomes	1	4	M 3H 4U	12	Investigate th relationship between external environmental characteristics, staffing adequacy, and the work environment and both organizational and patient outcomes	C CR	N	N	Zohar`s measure of safety climate-revised by Mueller: 3 subdimesions/ 9 items, and RRRybowiak`s Error Orientation Scale 3 subdimesions/ 13 items. (n=1127 nurses)	N	Coordinators collected the frequency of medication errors from archival records (3 month after PSC- 3 month time frame)	Medicational errors resulting in harm and urinary tract infection	U	Hospital size, license beds, complexity of patients	Bivariate regression and multiple logistic regression	p-value	Relationship suggest that a more positive safety climate was associated with fewer incidents. The relationship between safety climate and medication errors was moderated by the complexity of the patient conditions on the unit. Spesificially, the effect of the overall safety climate of the unit was accentuated when dealing with more complex patient conditions.	How to improve safety? Comprehensive view/ Broad focus on how various organizational systems might work together to improve the safety.Consider feedback-loops and interdependencies among these multiple sysmtes.	N
Huang et al	Intencive care unit safety culture and outcomes: a US multicenter study	1	4	M 3U	4	Determine if intensive care unit (ICU) safety culture is independently associated with outcomes.	C RG	N	N	SAQ-ICU version: 6 domains, 60 items.	Team	Project IMPACT Critical Care Medicine (PICCM) clinical database (30 ICU, 65978 patients)	Hospital mortality and length of stay (LOS)	U	Patient, hospital and ICU characteristics	Linear regression model and multivariate logistic regression	p-value, CI 95%, OR	PSC moderate associated with outcomes. Lower perception of management and lower safety climate (higher response ICUs) were significantly associated with higher hospital mortality. Lower safety climate, perception of management and job satisfaction were significantly associated with increased hospital LOS. Multivariate: Only lower safety climate was significantly associated. Lower job satisfaction…	Methods to assess the association	N
Hwang et al	Individual and work environment characteristics associated with error occurrences in Korean public hospitals	2	3	M 3H	7	To determine individual and work environment characteristics associated with the occurrence of errors in Korean public	C NE	N	Y	SAQ- four selected dimensions, translated to Korean + 4 additional items for Korean context-> 2 dimesions/21 items (n=1923)	N	Nurse estimate in retrospective questionairre: Experienced error or not last year? Y/N+ frequency (n=277)		H	Individual and organizational characteristics	Multiple logistic regression	t, p-value, OR	Nurses with better perceptions of workgroup- (OR = 0.73) and organisation- (OR = 0.69) level safety climate were less likely to make errors.	Other methodology to measure Aes	N
Kakemam et al	Nurses’ perception of patient safety culture and its relationship with adverse events: a national questionnaire survey in Iran	2	1	M 3H	1 2 3 7	Assess the association between nurses` perception of PSC and their perceived proportion of AEs	C NE	N	N	HSOPS-Persian. Translated and modified. 12/42 (n=2295)	N	Nurses estimate of wether they had experienced six AEs in the last year: Pressure ulcer, Patient fall, Adverse drug event, Surgical wound infection, Patients or their family complaints, and Infusion or transfusion reaction. 7-level rating system entered into dichotomized variables "never happened" 0 og "had happened" 1.		H	Demographic factors; Hospital size, work experience, education level, working unit, work time etc	Bivariate and multiple logistic regression models	p-value, CI 95%, OR	Higher level of nurses’ perception of patient safety culture was associated with lowered occurrence of AEs	Longitudial and controlled studies, interventions, nurses need to improve their communication skills, hospital managers need to establish an electronical record mechanism for detecting Aes	Hwang
Kline et al	Determinants of Adverse Events in Hospitals—The Potential Role of Patient Safety Culture	1	4	M 1H 3U	7	Examine both individual- and unit-level variables in predicting adverse events.	C RG	N	N	Patient Safety Culture Survey- unitlevel, random sample: 5 items (n=298) Data from 3. database 2005	NS	1. Database- submitted voluntarily: Negative incident reports used to record adverse medical events in patient level: 5070 incident reports. Severity ranging in report form. Up to three contributing factors. 2. Database- Admissions. Case resource intensity weight (RIW)/ cost allocation. 1 and 2 linked. 3093 nonincident cases were extracted= incident severity 0	Medication errors, falls (7 types/ contribution factors) 800 admissions	U	Resource intensity weight	Hierarchical linear regression – multilevel	p-value++	Patient safety culture predicts adverse event severity over case resourse intensity. Patient safety culture did not moderate the relationship between case costliness and adverse healthcare events.	Guideline for developing a positive PSC	N
Lee et al	Effects of Individual Nurse and Hospital Characteristics on Patient Adverse Events and Quality of Care: A Multilevel Analysis	1	2	M 4H	7	Investigate effects of individual nurse and hospital characteristics on patient adverse events and quality of care using a multilevel approach	C NE	N	N	HSOPS 7 items (N=1053)- secondary data+ ind/ hospital characteristics	N	Measured by 7points scale	4- medication errors (=wrong medication/time/dose), patient falls with injuries, urinary tract infections (quality of care)	H	Individual and hospital characteristics	Multilevel ordinal logistic regression and multilevel linear regression. Pearson and Spearman correlations.	p-value, CI 95%, OR	Among hospital characteristics, only organizational safety culture was statistically significant for all four outcomes.	Objective ways to measure outcomes. Unmeasured factores contributing the relationship?	N
Mardon et al	Exploring relationship between hospital patient safety culture and adverse events	1	4	M 5H	7	Examine the relationship between AHRQ HSOPSC and rates of in-hospital complications and AE as measured by AHRQ patient safety indicators (PSIs)	C RG	N	N	HSOPS 42 items/ 12 composites+ patient safety grad and estimated number of events they reported in the past 12 month+ composite average score ->15	NS	PSI calculated from hospital data Healthcare Cost and Utilization Project (HCUP) at AHRQ- mean of the 8 risk-adjusted PSI	Iatrogenic pnuemothorax, selected infection do to medical care, PO hemorrhage or hematoma, PO physiologic and metabolic derangement, PO respiratory failure, PO sepsis, PO wound dehiscence in abdominopelvic surgical patient, accidental pucture and laceration	H	Hospital bed size, teaching status and ownership	Bivariate correlations and multivariate logistic regression	Scatter plot of PSI and HSOPSC average trendline, regression coefficient, p-value	Nearly all relationships were in a negative direction, 5 of 15 PSC variables statitically significant (moderate size).	Impact of changes in PSc-score on changes in PSI rates? Factors that impact the association. Generalizability to larger sets of hospitals, association components PSC/ types AE, relationship hospital department/ unit, improvements PSC`s impact outcomes.	Hoffman and Mark
McLinton et al	The dynamic interplay of physical and psychosocial safety climates in frontline healthcare	4	2	1H 3T	7	We aim to investigate three important implications of a poor safety climate: (a) cost to the worker (staff injury), (b) cost to the enduser (quality of patient care, via patient incidents), and (c) cost to the organization (absence).	C RG	N	N	PSC-12 12 items/ 4 dimensions (psychosocial)+ PSC-12 rephased to physical health (n=436). Likert 1-5 + burnout, engagement, skill discretion, job demands and bullying	NS	Archical data in incident reporting/safety system: patient incidents, staff incidents, absence		IG	Teamsize and patient laod	Multilevel correlation and hierarchical linear model. Pearson correlation	Interclass correlation coefficient ICC, p-value,	PSC and PhSC are both negatively correlated with emotional demands, bullying, and burnout and positively correlated with skill discretion and workplace engagement.	Theoretical research and evidence-based interventions may help identify strategies to improve PSC and phSC.	N
Najjar et al	The relationship between patient safety culture and adverse events: a study in palestinian hospitals	2	3	M 1H 1U	127	perception of patient safety culture and their perceived proportion of adverse events.	C CR	N	N	HSOPS-Arabic (n=428) 42 items/ 12 composites. 2 outcomes: number of reported outcomes last year and patient safety grade (Original dataset from 13 hospitals 2010)	N P O	Global Trigger Tool- palestinian: Review of medical records to identify AE. 54 triggers that indicate the possibility of medically induces harm. When reviewer found a trigger,they investigated the chart further to determine harm 320 x 2 randomly selected records were reviewed. Biggest four departments each hospital. Adverse event rate/ ranking	Two general triggers regard care and medication, and four department-specific triggers (surgery, intensive care, perinatal, emergency)	U		Bivariate regression. Spearman`s rho coefficient.	r p-value	AE were negatively associated with the aggregate safety culture, hospital management support, non-punitive response to errors, communication and feedback to errors, teamwork, organisational learning, and supervisor actions promoting patient safety. This indicate that departments with a more positive PSC had lower rates of AE. Staffing, teamwork across units, handsoffs and transitions were in the …	More representative sample. Impact of SC on AE? Soft and hard factors- related to AE?	N
Odell et al	Association between Hospital Safety Culture and Surgical Outcomes in a Statewide Surgical Quality Improvement Collaborative	1	2	M 3H	1	Examine the safety culture in a statewide hospital quality improvement collaborative and its associations with surgical outcomes	C RG	N	Y- Illinois Surgical Quality Improvement Collaborative	Modified SAQ: 7 domains/ 57 items, 8. domain for the engagement of the surgeon champion (baseline function). By domain and as an overall composite score. Scaled on 10%increments	N P O	American college of surgeons (ACS) NSQIP database 30day adverse outcomes (surgical quality improvement )+ record/ discussing with treating physicans, direct to patient. Hospital risk-adjusted	Morbidity (po complications including caridiac arrest requiring resuscitation, MI, ventialtor depence for more tha 48h, pneumonia, progressive renal insufficiency, acute renal failure, sepsis and septic shock, deep incisional, organ space, and superficial surgical site infection SSI stroke/ CVA, unplanned intubation, urinary tract infection dehiscence), mortality, composite death or serious morbi…	H	Risk-adjusted	Linear regression and hierarchical logistic regression	p-value, r2-values	Higher percentage of positive SAQ responses was significantly associated with lower risk of postoperative morbidity and death of serious morbidity. No significant association between SC and the risk of mortality or readmission was observed.	Objective assessments of culture. Riskadjustment can influence som components of PSC? Which the culture can impact outcomes, and how these can be optimized.	Fan
Olds et al	Assiciation of nurse work environment and safety climate on patient mortality: A cross-sectional study	1	2	M 5H	3	Determine whether hospital safety climate and work environment make comparable or distinct contributions to patient mortality	C CR	N	N	Multi-state Nursing Care and Patient safety study survey: 7 items from HSOPSC (n:27009) (+ work environment NQF endorsed PES-NWI+ hospital characteristics AHA Annual Survey)	N	Acute adult care discharge records (n= 852974).	In-hospital mortality/ risk-adjusted	H	Risk-adjusted (The elixhauser comorbidity index), hospital characteristics, nursing resources	Bivariate correlation and multivariate logistic regression	p-value CI 95% OR	En SD increase in safety climate score was associated with 7,7% decrease in the odds of mortality. Modeled with work environment, the safety climate was a non-significant predictor of mortality odds.	M: Environment or culture impact on outcomes?	N
Profit et al	The correlation between neonatal intensive care unit safety culture and quality of care	1	2	M 3U	5	Test whether neonatal intensice care unit (NICU) performance on key clinical metrics correlates with caregiver perceptions of safety culture	C RG	N	Y- California Perinatal Quality Care Collaborative	SAQ 30 items/ 6 domains (n=2073) in California Perinatal Quality Care Collaborative CPQCC.	N P O	Baby-MONITOR- clinical quality via clinical metrics (n= 6253)- very low birth weight infants VLBW. CPQCC clinical data to compute risk-adjusted scores for subcomponents of Baby-monitor. CPQCC train local NICU to abstract clinical data.	9 risk-adjusted and standardized subcomponents (antenatal corticosteroids, hypothermia, pneumothorax, helathcare-associated infection, chronic lung desease, retinopathy screen, discharge on any human milk, growth velocity and mortality)	U	Risk-adjusted	Correlation tests. Pearson r correlation	r p-value	NICU teamwork and safety climate ratings were correlated with absence of healthcare-associated infection	Many factors can influence outcomes beyond safety cultre. Do QI-interventions improve PSC? Larger samples and different hospitals. Timeframe outcomes and PSC-measurement?	N
Quach et al	Safety climate associated with adverse events in nursing homes: A national VA study	1	2	M 3U	6	Examine the contribution of safety climate to adverse events in Veterans Affairs (VA) nursing homes or Community Living Centers (CLCs)	C RG	N	N	CLC employee survey of attitudes about resident safety (CESARS): 7 domains (n=1397) 2 rounds + CLC structure of care Organizational Readiness to change assessment`s (ORCA`s) organizational culture: 6 subscales	N P O	Veterans Health Administration (VHA) office of reporting, analytics, performance imporvement, & deployment within the VHA support service center (VSSC). Nurse assessment CLC resistents every 3 months?. FY2017-FY2018 Minimum Data Set (MDS)	Pressure ulcer, falls, major injuries from falls, catheter use. 5-star quality rating system.	G	AE adjusted for covariates	Bivariate logistic regression	p-value OR	Better ratings of supervisor commitment to safety were associated with lower rates of major injuries from falls (clinicials) and catheter use (nurses), and better ratings of environmental safety were associated with lower rates of pressure ulcers (clinicials), major injuries from falls (nurses) and catheter use (nurse assistants). Better global CLC rating were associated with higher rates of cath…	Not association at unit-level	N
Rosen	Hospital safety climate and safety outcomes: Is there a relationship in the VA?	1	4	M 3H	7	Examine the relationship between hospitals` safety climate and dimensions of safety climate with individual PSIs and a PSI composite measure, controlling for organizational-level variables.	C CR	N	N	Patient safety climate in healthcare Organizations (PSCHO) 11 dimensions/ 42 questions and 6 demogeographic items (n= 9309)+ facilities. Percentage of problematic respons PPR	P M O	Patient safety indicator (PSI)- rate+ comorbidity risk-adjusting	13/20	GH	Riskadjusting comorbidity, organizational-level variables	Linear regression	p- value, coefficient R2	Safety rating overall was not related to the PSIs or to the PSI composite. Safety climate overall and "failure to rescue" and "iatrogenic pnuemothorax"" were significant associated. A few individual dimensions of SC were associated with individual safety outcomes, but non was associated with PSI composite measure. Greater fear of blame and punishment for making mistakes was significantly associat…		N
Shahian et al	Safety culture and mortality after acute myocardial infarction: A study of medicare beneficiaries at 171 hospitals	1	2	M 5H	3	Investigate the association between hospital safety culture and 30-day risk-adjusted mortality for Medicare patients with acute myocardial infarction (AMI) in a large, diverse hospital cohort.	C RG	N	N	Hospital Survey on Patient Safety Culture (HSPSC): 42 items, 12 domains+ overall safety grade (n= 257) percent positive responses PPR.	NS	MedPAR data: 19357 Medicare provider analysis and review: AMI discharges (n=1609). CMS AMI 30-day mortality models	30-day, all-cause mortality, adjusting for patient covariates, hospital charecteristics (teaching, beds) (Westat)	H	Riskadjusted patient covariates, hospital characteristics	Multivariate hierarchical logistic regression	Forest plot, p-value, CI 95%, OR	No significant association between any measure of hospital safety culture and adjusted AMI mortality	Longitudinal design. Within hospital- differencies. Larger sample size.Timing, duration, numbers and roles of staff surveyed.	N
Singer et al	Relationship of Safety Climate and Safety Performance in Hospitals	1	2	M 4H	3	Examine the relationship between measures of hospital safety climate and hospital performance on selected Patient Safety Indicators (PSIs)	C RG	N	N	Patient Safety Climate in Healthcare Organizations (PSCHO): 3 dimensions/ 38 items (percent problematic respons PPR)+ 6 demographic questions (and American Hospital Association`s (AHA) Annual Survey of Hospitals- organizational characteristics) (n=18223)	P M O	Medicare Provider Analysis and Review File (MEDPAR)	PSI composite: 12 Indicator of potensial safety events AHRQ PSIs (risk-adjusted, unweighted) Rates/ 100 000	H	Weighted Organizational characteristics, Job type	Multilevel logistic regression	Incidence rate ratios IRR p-value	Hospitals with better safety climate overall had lower relative incidence of PCIs, as did hospitals with better scores of safety climate dimensions measuring interpersonal beliefs regarding shame and blame. Frontlines personell`s perceptions of better safety climate predicted lower risk of experiencing PSIs, but senior manager perceptions did not.	Aspects og PSC that need most to change, and how to change climate?	N
Smits et al	The role of patient safety culture in the causation of unintended events in hospitals	3	3	M 2H 2U	123	Examine whether the relationship between specialty and patient safety is mediated by safety culture (?)	C REP	N	N	HSOPSC-Dutch version COMPaZ: 11 dimensions, 2 items less than original (n=542)	N P M O	Staff reporting (n=1885 events) Professionals wrote reports of all . The reports were classified in 1 of 8 event types: materials and equipments, diagnosis and treatment, medication, protocols and regulations, incorrect data and substitutions, collaboration with resident physicians and consultants, collaboration with other departments and other.	8 Unintended events	U		Multilevel logistic regression	p-value	Non-punitive respons to error, hospital management support and willingness to report showed significant mediation to one or more event types. The overall safety culture did not mediate the relationship between speciality and the safety outcomes/ event types.	Key factor affecting patient safety?	N
Steyrer et al	Attitude is everything? The impact of workload, safety climate, and safety tools on medical errors: A study of intensive care units	3	3	M 3U	4	Investigate which extent production pressure and safety culture influence the occurence of medical errors and if/ how safety climate and safety tools interact.	C REP	N	Y- Austrian Center for Dicumentation and quality Assurance of Intensive care	Vienna Safety Climate Questionnaire (VSCQ)- developed: 4 dimensions, 40 items(n= 549 nurses and 185 physicians)	N P	Form to record the occurence of the predefined medical errors (n=378) Error-rate	Adimistration of medication, unplanned dislodgement of airways/ arterial lines/ central venous catheters/ urinary catheters/enteral nutrition probes/ drains	U		OLS regression (Ordinary Least Squares)	p-values	All safety climate scales are significantly correlated with error rate. Safety climate reduces the error rate more than safety tools		N
Tawfik et al	Safety climate, safety climate strength, and length of stay in the NICU	1	3	M 3U	5	Examine the standard safety climate measure and safety climate strength in relation to length of stay (LOS) of the very low birth weitght (VLBW) infants withun California neonatal intensive care units (NICUs)	C RG	N	Y- California Perinatal Quality Care Collaborative	SAQ 0-100 PPR (n=2073) Safety climate strength was determined via intra-unit standard deviation of safety climate scores	N P O	CPQCC Prospectively collecting clinical data using standard definitions developed by the Vermont Oxford Network, qualitycheck.	Primary: LOS of VLBW. Secondary: Infections, chronic lung disease, mortality	U	Clinical factors	Logistic linear regression	p-value root mean square error (RMSE) SE Incremental F Slope (?)	NICUs with stronger climates had LOS 4 days shorter than those with weaker climates. NICUs with weak climates and low PPR (percent positive respons) had the longest LOS. NICUs with strong climates and low PPR had the shortest LOS. See results in abstract? Stronger climates were associated with lower odds of infections, but not secondary outcomes. SC strength is independently associated with LOS a…	Safety climate strength	N
Thomas- Hawkins et al	Patient safety culture and nurse-reported adverse events in Outpatient hemodialysis units	1	3	M 3S	6	Examine relationships between patient safety culture and nurse-reported adverse patient events in outpatient hemodialysis facilities	C NE	N	N	HPSOSC : 2 dimensions/ 5 items. "Handoff and transitions" and "the overall patient safety grade" - modified (n=422 nurses). Likert 1-5. Dichotomized. Secondary data.	N	Survey: Nurse-reported adverse patient events measured as a series of questions designed to capture the frequency with which nurses report that 13 AE occur in the outpatient dialysis facility setting (secondary data): Series survey AE last year, 7-point scale ranging never -> every day (n=422)	Hypotension, skipped dialysis treatment, shortened dialysis, vascular access infection/infiltration/trobosis/bleeding, complaints, medication error, emergency room use, hospital admission, fall with/without injury	U	Items adjusted for dimention?	Logistic regression	p-value OR	All relationships between patient safety culture items and adverse patient events were in the expected direction. Negative ratings of handoff and transitions safety were independently associated with increased odds of frequent occurrences of vascular access thrombosis and patient complaints.Negative ratings of overall patient safety culture in dialysis units were independently associated with inc…	Valid measurements for patient safety culture in ambulatory health care settings	N
Valentin et al	Safety climate reduces medication and dislodgement errors in routine intensive care practice	3	3	M 3U	4	Assess the frequency and contributing factors of medication and dislodgement errors with a special focus on the potential impact of safety climate	C REP	N	N	Vienna safety climate Questionnairre: 53 items/ 5 dimensions (n=2563)	N P	Self-reporting of predefined medical errors on a form, 48h. Error rate per 100 patient days	Errors related to administration of medication, loss of artificial airways, and unplanned dislodgement of lines, catheters and drains.	U		Multivariate logistic regression	p-values OR CI 95%	Safety climate apparently contributes to a reduction of medical errors that represent a particularly error-prone aspect of frontline staff performance during typical routine processes in intensive care. The results suggest that safety climate abates these errors. Safety climate remains a significant predictor at ICU level in both the full and stepwise model.	Other errors and/ or aspects like the potential severity of consequences may yield more differentiated results	N
Wang et al	The relationship between patient safety culture and adverse events: A questionnaire survey	2	3	M 1H 2U	1234	Describe nurses` perception of patient safety culture and frequencies of AE, and examine the relationship between them.	C NE	N	N	HSOPSC: 12 dimensions/ 42 items. (n=463)	N	Questionnaire Frequencies of AE estimated by nurses: In the past year using a 7 level rating scale	Pressure ulcers, prolonged physical restraint for more than 8h, familie`s/ patient`s complaints, medicine errors, patient falls, surgical wound infections, infusion and transfusion reaction	UH	Nurse-related factors	Bivariate and Multivariate logistic regression	Multiple logistic regression models. p-values. OR	A higher mean score of "organizational learning-continous improvement" was significantly related to lower occurrence of pressure ulcers, prolonged physical restraint, complaints. Higher mean score of "frequency of event reporting" was significantly related to lower the occurence of medicine errors and pressure ulcers	Generality of the association need a larger scope of hospitals. Identify intervention which can imporve PSC.	N
																				No
		1= US/ Canada	1= 2021-2022	M= Multicenter	1= Surgery		C= Cross-sectional study	Yes	Yes		N= Nurses			U= unitlevel
		2= Asia	2= 2016-2020	H= Hospitals	2= Medicine		NE= Nurses estimates	No	No		P= Physicians			H= hospitallevel/ institution
		3= Europe	3= 2011-2015	U= Units	3= EC/ acute care		REP= Reporting				M= Managers			G= grouplevel
		4= Australia	4= 2006-2010	S= States	4= ICU		CR= Chart review				O= Others			I= individual
				T=Teams*	5= NICU		RG= Registerstudy				NS= Not specified
				1= 1-10	6= Outpatient/ homes		O= Observation study				Team= Surgery or ICU- team
				2= 11-30	7= Divers/ not specified
				3= 31- 60
				4= 61-100
				5= >101
				*= groups of a clearly identifiable leader and common goals.

## Sheet: P S C
Author	Definitions	Nr dimensions/ items PSC measured	Tool and total nr dimensions/ items in original tool	Validity tool	Response rate	Association PSC/ AE	Dimensions/ items in to analysis in the studies	Study level variable	Participants PSC	n=	Measurement in context	Comment
Ausserhofer et al	PSCl- is the visible feature of a PSC, such a strong engagement in safety behaviours. PSC is the subset of organizational culture, relating specifically to the attitudes, values, norms and beliefs towards patient safety.	(0) 1/9	Safety Organizing Scale (SOS) 1/9	Y	0.72	No association	Dimension	UH	N	1630	Y	Average items/ one dimension. Article Vogus (2007) can`t find guidelines
Bacon et al	OSCl- all shared attitudes, values, patterns of behaviour, and assumptions of an organization related to safety, whereas safety climate describes employees perceptions regarding the safety culture in the organization.	0/33	Safety Climate tool originally developed by Zohar`s measure of safety climate (revised by Mueller and Huges)- originally 8/40, revised to be applicable to the team	Y	NR	No association	Overall composite	H	Team	261	Y	Safety Climate Tool (SCT) (hse.gov.uk)- can`t find guidelines about using the items into analysis
Birkmeyer et al	SC- the quality of teamwork, coordination, and communication, as well as responses to error in health care settings.	(1) 4/30	HSOPS 1.0 and SAQ- OR+ questions disruption for surgeons: Two focusgroups selected items	N	Surgeons 95% Nurses/ OR technicians 82%, OR administrators 68%	Positive association	Items and dimensions	H	NPO	184	Y
Bosch et al	OC+ TCl	(0) 5/20+ 0/14	Competing Values Framework (CVF)+ Team Climate Inventory (TCI)- short (both translated)	Y	41% hospital wards, and 39% nursing home wards	No association	The mean scores for the different types of culture, the dominant dimension and the overall of Teamwork Climate	H	NP	460	Y	Quality management at the institutional level was assessed by a coordinator using a checklist and 11 indicators
Brown et al	SC- the product of individual and group values, attitudes, perceptions, competencies, and patterns of behaviour that determine the commitment to an organization`s health and safety management	(0) 12/42	HSOPS 1.0 12/42	Y	NR	Positive association	Dimensions	U	N	NR	Y	Y
Brubakk et al	OSC- the behaviours that emerge based on shared values, beliefs, assumptions and norms. PSC is a part of the OC.	(c) 1/2 (+19/ 57)	SAQ- dimension (+ General Nordic Questionnaire for Psyckological and Social Factors at Work 19/57)	Y	2010: 72% 2011: 77% 2012: 75%	Positive association	Dimensions	G	NPM	8800	Y	13 dimensions https://www.qps-nordic.org/en/
Camargo et al	SCl	(c) 9/50	Survey (developed from interviews/ focusgroups/ pilot)	Y	0.66	No association	Dimensions and overall composite	U	NP	3562	Y	?
Davenport et al	OSCl	(0) 6/30	SAQ and "level of perceived communication and collaboration with coworkers" (+ burnout items: 4) Original 6/40 + 20 (managers)	Y	0.52	No association	Dimensions	H	NPO	6083	Y	To calculate the 100pt scale "calculate the mean of the set of items" score (e (uth.edu)	1472-6963-6-44.pdf (biomedcentral.com)	untitled (uth.edu)
Fan et al	SC- attitudes, belifs, perceptions, and values of the individueals in a workplace, all the way from leadership to the frontline	(0) 12/42	HSOPS 1.0 12/42	Y	0.43	Positive association	Dimensions	U	NS	1926	Y	Y
Garroute Orgeas et al	SC- beliefs, perceptions and values shared by staff members ans associated with habitual behaviours that decrease the risk of medical errors (include "safety climate" consisting in staff attitudes about patient safety within the organisation)	(0) 6/63	SAQ-ICU 6/40+20	Y	0.772	Limited association	Overall composite	U	NPO	1534	Y	Composite ok?
Han et al	PSC	(0) 12/42	HSOPS 1.0 12/42 (+ competency H-PEPSS)	Y	0.86	Positive association	Dimensions and overall composite	H	NS	212	Y	Y
Haynes	SCl	(1) ?/6	SAQ- OR 6/40+20	Y	0.977	Positive association	Overall composite 6 items	H	NPO	281/257	Y	Items from safety climate and teamwork climate
Hofmann et al	SCl	(0) 3/9 + 3/13	Zohar`s measure of safety climate-revised by Mueller - selected dimensions (and RRRybowiak`s Error Orientation Scale- orginally 37 items)	Y	NR	Positive association	Dimensions and overall composite (6 dim)	U	N	1127	Y	Not as origin
Huang et al	SC- the product of individual and group values, attitudes, perceptions, competencies, and patterns of behaviour that determine the commitment to and the style and proficiency, an organization`s health and safety management	(0) 6/60	SAQ-ICU 6/40+20	Y	0.479	Moderate association	Dimensions	U	Team	2103	Y	Y
Hwang et al	SCl	(c) 2/21	SAQ 6/40+20: 17 items from 4 dimensions+ 4 items added based on Korean practice	Y	0.897	Positive association	Dimension	H	N	1923	Y	Mixed four dimesions from SAQ and the four added items -> to dimensions
Kakemam et al	PSC- management and staff values, beliefs and norms about what is important in a health care organization, how organization members are exoected to behave, what attitudes and actions are appropriate or inappropriate, and what processes and procedures are rewarded and punished, concerning patient safety.	(0) 12/42	HSOPS 1.0-Persian- translated and modified	Y	0.511	Positive association	Dimensions	H	N	2295	Y
Kline et al	PSC	(0) 1/5	Patient Safety Culture 2005 Survey Modified Stanford PSC survey (MSI-2005)- data from a database	Y	83 %/ 72%	Positive association	Dimension	U	NS	298	Y	https://pubmed.ncbi.nlm.nih.gov/18823446/
Lee et al	OSC	(1) X/7	HSOPS 1.0 12/42	Y	NR	Positive association	Composite 7 items	H	N	1053	Y	?
Mardon et al	PSC- the product of individual and group values, attitudes, perceptions, competencies, and patterns of behaviour that determine the commitment to and the style and proficiency, an organization`s health and safety management	(0) 12/42	HSOPS 1.0 12/42	Y	0.51	Positive association	Dimensions and overall composite	H	NS	56480	Y	Y
McLinton et al	phSCl and PsSCL	(0) 4/12	PSC-12 and PSC12 rephrased to physical health	Y	NR	Positive association	Composite	IG	NPMO	436	Y
Najjar et al	PSC- the product of individual and group values, attitudes, perceptions, competencies, and patterns of behaviour that determine the commitment to and the style and proficiency, an organization`s health and safety management…	(0) 12/42	HSOPS 1.0-Arabic 12/42	Y	0.74	Positive association	Dimensions and overall composite	U	NPO	316	Y	Y
Odell et al	HSC- individuel and institutional values, attitudes, and perceptions of health and safety management combined with the hospital`s ability to respond to identifies patient safety problems	(0) 8/57	SAQ- modified. 8. domain for the engagement of the surgeon champion (baseline function).	Y	0.47	Positive association	Dimensions and overall composite	H	NPO	871	Y
Olds et al	HSCl- perception of the state of safety	(1) 7 items	HSOPS- items. Multi-state Nursing Care and Patient safety study survey: (+ work environment NQF endorsed PES-NWI+ hospital characteristics AHA Annual Survey 31 items)	Y	39% (non-responders assessed)	Positive association	Composite 7 items	H	N	27009	Y	From 5 dimensions/ composites
Profit et al	SC- the product of individual and group values, attitudes, perceptions, competencies, and patterns of behaviour that determine the commitment to and the style and proficiency, an organization`s health and safety management	(0) 6/30	SAQ	Y	0.629	Positive association	Dimensions- 2	U	NPO	2073	Y	Y
Quach et al	SCl	(0) 7/26 (+ 6/23)	CESARS- CLC (community living centre) employee survey of attitudes about resident safety (+CLC structure of care Organizational Readiness to change assessment`s (ORCA`s) organizational culture+ satisfaction/ engagement data from All-employee survey) + questions about job-characteristics	Y	26,4% and 27,7%	Positive association	Dimensions	G	NPO	1397/ 1645	Y	Can`t find guideline
Rosen	HSCl- perception of an organization`s practices, policies, procedures and routines.	(1) 11/42 + 6 demo items	PSCHO 12/45 Patient safety climate in healthcare Organizations	Y	0.5	No association	Dimensions and overall composite	GH	PMO	4581	Y	Y https://www.midss.org/content/patient-safety-climate-healthcare-organizations-pscho Author describe PSCHO as 42 items+ 6 demo 2010
Shahian et al	HSC- knowledge, beliefs, and attitudes that reflect the role of safety in the organization	(0) 12/42	HSOPS 1.0 12/42	Y	54% (5-100%)	No association	Dimensions and overall composite	H	NS	257h	Y	Y	Surveys on Patient Safety Culture (SOPS) Hospital Survey 2.0: 2021 User Database Report Part I (ahrq.gov)
Singer et al	HSCl- the values shared among organization members about what is important, their beliefs abouat how things operate in the organization, and the interaction of these with work unit and organizational structures and systems, which together produce behavioural norms in the prganization that promote safety	(1) 8/38+ 6 demo items	PSCHO 12/45 Patient Safety Climate in Healthcare Organizations	Y	0.52	Positive association	Dimensions and overall composite	H	PMO	18223	Y	Different from Rosen`s use
Smits et al	PSC- the product of individual and group values, attitudes, perceptions, competencies, and patterns of behaviour that determine the commitment to and the style and proficiency, an organization`s health and safety management	(1) 11/40	HSOPS 1.0 12/42-Dutch version COMPaZ	Y	0.56	Positive association	Dimensions and overall composite	U	NPMO	542	Y	Y
Steyrer et al	SCl- shared perceptions and attitudes concerning safety	(c) 4/40	Vienna Safety Climate Questionnaire (VSCQ)	Y	41,4% (nurses) and 35,2% (physicians)	Positive association	Dimension 1: "attitude toward safety management" and safety tools	U	NP	734	Y	Developed before the current study was conducted
Tawfik et al	SCl and SCl strenght- strength leads individuals with shared experiences to perceive events similarly and have uniform expectations regardint the most appropriate behaviour.	(1)7 items	SAQ 6/40 +20 Safety climate strength was determined via intra-unit standard deviation of safety climate scores	Y	0.629	Positive association	Dimension and climate strength	U	NPO	2073	Y	Y
Thomas- Hawkins et al	PSC- AHRQ: A culture of safety is a commitment at all levels of the organization to minimize adverse events in the face of inherently complex and potentially hazardous procedures	(1) 2/5	HSOPS 1.0- modified wording 12/42	Y	0.52	Positive association	Dimensions	U	N	422	N Outpatient facilities	Y
Valentin et al	SCl- the shared perceptions of emplyees concerning the degree to which safety is a top priority for employees within the organization	(0) 5/53	Vienna safety climate Questionnairre	Y	41,5% (nurses) and 35,2% (physicians)	Positive association	Overall composite	U	NP	2563	Y	See Steyrer
Wang et al	PSC- PSC in healthcare organizations, specifically hospitals, includes communication founded on mutual trust, good information flow, shared perception of the importance of safety, organizational learning, commitment from management and leadership, and the presence of a non-punitive approach to incident and error reporting (Sanders and Cook, 2007)	(0) 12/ 42	HSOPS 1.0 12/42	Y	0.723	Positive association	Dimensions and overall composite	UH	N	463	Y	Y
	PSC= patient safety culture	X/X= dimensions/items			NR= not reported				N= Nurses		Yes/ No
	PSCl= patient safety climate	(0)= all			OR= operating room				P= Physicians
	OSCl= organizational safety climate	(1)= parts							M= Managers
	OC= organizational culture	(c)= constructed							O= Others
	SC= safety culture								NS= Not specified
	SCl= safety climate								Team= Surgery or ICU- team
	HSCl= hosital safety climate
	TCl= team climate
	phSCl and PsSCL= physical ans psykosocial safety climate

## Sheet: A E
Author	Definitions	Association PSC/ AE	Method	Tool measuring AE	Validity tool	To analysis	Measurement in context	Number AE	Comment
Ausserhofer et al	PO	No association	NE	Nursereported: perceived incidence of AE over the past year on a 7point scale	N	Dichotomous 7 outcomes ( Irregularly 0= never, a few times a year/less, once a month or less, regularly 1= few times a month, once a week, a few times per week, daily)	Same as PSC	2 (n=7)
Bacon et al	M + failure to rescue	No association	CR	52898 records on 11597 surgical patients/ 456 admissions and 470 surgeries: Agency for healthcare research and quality (AHRQ) quality indicators: (n= 10823) patient included	N	2 AE	Same as PSC	2 (n=2)
Birkmayer et al	C	Positive association	CR	Chart review using an instrument	Y	Overall rate of serious complications.	Same as PSC	2 (n=10)
Bosch et al	PU	No association	REP	Data on 1274 patients: Each patient was scored using Braden Scale by a health caregiver working on the patients’ ward, and by a health care provider working on a different ward. Only nosocomiale pressure ulcers.	Y	Prevalence 1 AE+ sum score of eight indicators for preventive quality management at ward level (measured by a checklist)	Same as PSC	1 (1)	The second outcome was the sum score of eight indicators for preventive quality management at ward level, measured by a checklist completed by the head of each ward
Brown et al	APO	Positive association	RG	Registry; The collaborative Alliance for nursing outcomes (CALNOC). National Database for nursing quality improvement: CALNOC outcome indicator definitions	WD	Reported falls, falls with injury and health associated pressure ulcer (HAPU)	Same as PSC	2 (n=3)
Brubakk et al	M	Positive association	RG	The Norwegian Institute of Public Health reports survival probabilities for these patients and hospital-wide survival rate quality indicators for Norwegian hospitals. Mortality rate estimated based on all-caused deaths, risk-adjusted	WD	Riskadjusted age/ gender/ comorbidity	Same as PSC	1 (n=1)
Camargo et al	AE- injury ME (preventable/ nonpreventable)- failure of the planned action/ wrong plan. Near-miss- ME with the potential to cause injury	No association	CR	9821 records were reviewed. Standarized form: 18 questions. Patients with one of three conditions: myocardial infarction, asthma exacerbation and joint dislocation.	WD	The categories ME/ AE/ near misses/ preventable or not preventable	Same as PSC	C (def) and scale 1-4
Davenport et al	O	No association	CR	National Surgical Quality Improvement Program dataset and models	Y	Risk-adjusted probability 30d mortality, 30d morbidity (one of 21 po complications)	Same as PSC	2 (n=2)
Fan et al	SO	Positive association	REP	Postoperative Colon surgery SSI rates (number SSI divided the number operations performed)	WD	The incidence of SSI dividing the number of operations performed	Same as PSC	1 (n=1)
Garrouste Orgeas et al	ME- failure planned action/ wrong plan/ AE- patient harm caused by medical intervention	Limited association	O CR	Observational 8h/5d/2w+ review charts for night and weekend at the two locations. ME/ AE validated by the physician and nurse	WD	Number AE/ patient days+ insulin medication errors/ day (error admistering anticoagulant medication, error prescribing anticoagulant medication, error administrering insuling, accidental removal of a central venous catheter, accidental extubation)	Same as PSC	F 2(n=5)
Han et al	AE	Positive association	RG	Frequencies of the adverse events perceived by nurses in the unit the last year scored in a 7-point-scale (never0 to daily6) and grouped	N	Dichotomous 5 AEs O= never 1= happened (several times per year, once per month or less, several times per month, once per week, several times per week, daily)	Same as PSC	2 (n=5)
Haynes	POO= postoperative outcomes	Positive association	CR	Chart monitoring and communication to the team	WD	Changes of PO outcomes	Same as PSC	2 (n=19)
Hofmann et al	MedE/ PO	Positive association	CR	Coordinators collected the frequency of medication errors/ utinary tract infection from archival records	N	2 AEs	Same as PSC	2 (n=2)
Huang et al	O	Moderate association	RG	Project IMPACT Critical Care Medicine (PICCM) clinical database (30 ICU, 65978 patients)	WD	2 AEs	Same as PSC	2 (n=2)
Hwang et al	ME	Positive association	NE	Nurse estimate in retrospective questionairre: Experienced error or not last year? Y/N+ frequency (n=277)	N	Frequency experienced errors	Same as PSC	F
Kakemam et al	AE	Positive association	NE	Frequencies of the adverse events perceived by nurses in the unit the last year scored in a 7-point-scale	N	6 AE dichotomized variables "never happened" 0 og "had happened" 1.	Same as PSC	2 (n=6)
Kline et al	AE	Positive association	RG	1. Database- submitted voluntarily: 5070 incident reports with severity ranging and up to three contributing factors. 2. Database- Admissions. Case resource intensity weight (RIW)/ cost allocation. 1 and 2 linked. 3093 nonincident cases were extracted= incident severity	WD	Incident severity level	Same as PSC	2 (n=7 types/ contribution factors)
Lee et al	AE	Positive association	NE	Measured by 7-points scale (+ 2 items ranging quality of care 4-points-scale)	N	3 AE (+ quality of care)	Same as PSC	2 (n=4)
McLinton et al	PI	Positive association	RG	Archical data from a mandatory incident reporting safety system	N	Frequency reported incidents	Same as PSC	F
Mardon et al	AE	Positive association	RG	PSI calculated from hospital data Healthcare Cost and Utilization Project (HCUP) at AHRQ- mean of the 8 risk-adjusted PSI	Y	Composite PSI-scores; rate per 1000 patient	Same as PSC	2 (n=8)
Najjar et al	AE	Positive association	CR	Global Trigger Tool- palestinian: Review of medical records to identify AE. 54 triggers	Y	AE-rate: Lowest score rank 1 and so on to 8 between departments	Same as PSC	2 (n=54 triggers)
Odell et al	SO	Positive association	RG	American college of surgeons (ACS) NSQIP database 30day adverse outcomes (surgical quality improvement )+ record/ discussing with treating physicans, direct to patient	Y	4 AE-rates	Same as PSC	2 (n=4)
Olds et al	M	Positive association	CR	Acute adult care discharge records (n= 852974)	WD	Adjusted AE	Same as PSC	1 (n=1)
Profit et al	QC	Positive association	RG	Baby-MONITOR- clinical quality via clinical metrics - very low birth weight infants VLBW. CPQCC clinical data to compute risk-adjusted scores for subcomponents of Baby-monitor. CPQCC train local NICU to abstract clinical data.	Y	9 adjusted AE+ composite score	Same as PSC	2 (n=9)
Quach et al	AE	Positive association	RG	FY2017-FY2018 Minimum Data Set (MDS) Veterans Health Administration (VHA) office of reporting, analytics, performance imporvement, & deployment within the VHA support service center (VSSC). Nurse assessment CLC resistents every 3 months?.	N	4 AE for 2017 og 2018	Same as PSC	2 (n=4)
Rosen	SaO	No association	CR	Patient safety indicator (PSI)	Y	Individual PSI- and PSI composite (11/13)- rate	Same as PSC	2 (n=13)
Shahian et al	M	No association	RG	MedPAR data: 19357 Medicare provider analysis and review: AMI discharges (n=1609). CMS AMI 30-day mortality models	Y	1 AE	Same as PSC	1 (n=1)
Singer et al	SP	Positive association	RG	Medicare Provider Analysis and Review File (MEDPAR).PSI composite	Y	Rates/ year (100 000 discharges). Composite Riskadjusted(+ individual in appendix)	Same as PSC	2 (n=12/11-anesthesia ex)
Smits et al	UE- events that were unintentional and could have harmed or did harm a patient	Positive association	REP	Staff reporting. Professionals wrote reports of all unintended events (n=1885 events)	N	Each category	Same as PSC	2 (n=8 cat)
Steyrer et al	ME-event that harm or could harm, omission or commission	Positive association	REP	Form to record the occurence of the predefined medical errors, observation 48 h	N	Error rate composite (number of patients with errors/ all patients)	Same as PSC	2 (n=7)
Tawfik et al	O	Positive association	RG	CPQCC Prospectively collecting clinical data using standard definitions developed by the Vermont Oxford Network, qualitycheck. Adjusted clinical data.	Y	4 outcomes. Adjusted clinical data.	Same as PSC	2 (n=4)
Thomas- Hawkins et al	AE	Positive association	NE	Series survey nurse-reported AE last year, 7-point scale ranging never -> every day	N	Dichotomous 13 AE: Seldom (never to several times/ year) to frequent (daisy to at least once per month)	Same as PSC	2 (n=13)
Valentin et al	ME- an event that harmed or could have harmed a patient, including both omission and commission errors	Positive association	REP	Self-reporting of predefined medical errors on a form, 48h.	N	Dichotomous: No error versus at least one error during the observation period	Same as PSC	2 (n=2)
Wang et al	AE- not defined	Positive association	NE	Questionnaire Frequencies of AE estimated by nurses: In the past year using a 7 level rating scale	N	Dichotomous: 7 AE 2 categories ("never happened" and "had happened")	Same as PSC	2 (n=7)
	AE= adverse events		NE= Nurses estimates	Register				1= 1
	ME= medical error		REP= Reporting	Nurse estimation	WD= well described			2= 2 or more
	APO= adverse patient outcomes		CR= Chart review	Review chart				C= Categorized
	M=Mortality		RG= Registerstudy	Reporting				F= frequens
	C= Complications		O= Observation study
	PO= patient outcomes
	SO= surgical outcomes
	MedE= medication error
	O= Outcomes
	QC= quality of care
	SaO= safety outcomes
	UE- unintended events
	SP= safety performance
	PU= Pressure ulcers
	PI= Patient Incidents

## Sheet: Association
Author	Association PSC/ AE	Reported association scores	Statistical values	Time of measurement	Comments	Key findings/ results
Ausserhofer et al	No association	No statistically significant associations between PSC and 7 selected patient outcomes. Reported as OR, p-values	No	PSC and AE Oct 2009- June 2010		PSC was not a significantly predictor for any of the seven patient outcomes. Organizational factors had significant relationship to some of the outcomes (specialy implicite rationing of nursing care).
Bacon et al	No association	No statistically significant association between PSC and in-hospital mortality or failure-to-rescue. Reported as p-value, Bonferroni correlation.	No	OSC 3 years after intervention: July 2015- Sept 2015. AE 2017 (over the study period)		No association between OSC and IM/ FTR for either treatment or comparison hospital, but the data support that a strong positive safety climate is good for patients in hospitals
Birkmeyer et al	Positive association	The overall PSC score by 11surgeons and 2nurses were positively associated with serious complications (the mean of ten AEs). Reported as IRR, p-values, CI 95%	1p < 0.001, 2p < 0.011	AE- June 2007- Jan 2011	Negative correlation	Nurse`s and surgeons`s rating of overall HSC are significantly associated with rates of serious complications, however the nurses` association is strongest. Only surgeons perceptions of OR safety was related to rates of complications. Nurses` rating of the hospital-specific subscale was associated to rates of serious complications. Individual items: Those related to coordination and communication…
Bosch et al	No association	No associations were found between organizational culture, team climate, or preventive quality management at the ward level and the prevalence of nosocomial pressure ulcers. (Institutional quality management was positively correlated with preventive quality management at ward level) (adj. β 0.32; p < 0.001).	(p < 0.001)	PSC-AE: 2005		No associations were found between organizational culture, team climate, or preventive quality management at the ward level and the prevalence of nosocomial pressure ulcers. (Institutional quality management was positively correlated with preventive quality management at ward level) (adj. β 0.32; p < 0.001).
Brown et al	Positive association	1Teamwork within units and 2management support were positively associated with reported falls. 3Global PSC score was positively associated to HAPU stage >2. 4Reported falls across all domains. Reported as r and p value, p-value and adjusted R2, Pearsson Correlation r.	1p < 0.001, 2p < 0.011	PSC measured 6 month before, Survey 2005-2010	Negative correlation, but positive correlation between management support and reported falls.	Significant relationship between SC and reported falls (?); 20% of the variance of reported falls was related to the SC. Teamwork within units was inversely or negatively correlated with reported falls. Reported falls were positive related to management support (reporting culture). HAPU outcomes were related to the global SC score, but suprisingly few SC relationships.
Brubakk et al	Positive association	1Patient safety climate and 2leadership were positively associated to 7-day mortality. Reported as p-values, CI 95% , beta	1p<0.003, 2p<0.045	PSC and AE: 2010-2012. 3 years/ surveys	Significant negative correlation nurses	7-days mortality rates were negatively correlated with the nurse workload and PSCl and middle manager engagement levels.
Camargo et al	No association	No statistically significant association between PSC and categorized and scaled AE/ medical errors/ Near misses- intercepted or not/ Preventable or nonpreventable. Reported as IRR.	No	PSC- 2005-2006 AE: 12month between 2003-2006	Association PSC and intercepted near misses	ED safety climate was not associated with fewer preventable adverse events. No association between nonpreventable AEs and nonintercepted near misses and safety climate.
Davenport et al	No association	No statistically significant association between PSC and 30d mortality/ 30d morbidity (one of 21 postoperative complications). Reported as Spearman`s p test and by comparison the PSC scores in O/E top five and lowest five O/E hospitals.	No	PSC and AE July 2003- Sept 2004		OSCF measures did not correlate with risk-adjusted outcomes. Reported levels of communication/ collaboration with doctors correlated with risk-adjusted morbidiy. The mean scores of the top five O/E ratio were not found to be different from the lowest five O/E ratio.
Fan et al	Positive association	PSC-dimensions positively associated with SSI: 1Teamwork across units. 2Teamwork within units. 3Organizational learning. 4Feedback and communication about error. 5Communication openness.6Overall perception of safety. 7Management support for patient safety. 8Supervisor/ mangers expectations and actions promoting safety. 9Non-punitive response to error. 10Frequency of events reported. Reported as P…	1 r=-0.96, [-0.76, -0.99],2 r=-0.88, [-0.38, -0.98],3 r=-0.95, [-0.71, -0.99],4 r=-0.92, [-0.56, -0.99],5 r=-0.85, [-0.26, -0.98],6 r= -0.90; [-0.45, -0.99],7 r=-0.90, [-0.44, -0.98] 8 r=-0.85, [-0.25, -0.98],9 r=-0.78, [-0.07, -0.97],10 r=-0.76, [-0.01, -0.96]	PSC- Nov 2013-Des 2013 AE- 2013	9 dimension after adjusting	Ten dimensions were associated with SSI rates. After adjusting, 9 dimensions were significantily associated with lower SSI rates. The study suggest an important role for positive safety and teamwork culture and engaged hospital management in productiong high-quality surgical outcomes.
Garrouste Orgeas et al	Limited association	Limited statistically significant association between PSC and number of eighteen AE and medical errors/ patient days1. Reported as RR, p-value	1p=0.04-0.87	PSC and AE: Aug 2009-Des 2011	RR changed with other definition burnout	The safety culture score had limited influence on medical errors
Han et al	Positive association	Positive associations: 1 Supervisor/ mangers expectations and actions promoting safety and 4 AE. 2Communication openness and 4 AE.3Management support for patient safety and 3 AE.4Teamwork across units and 3 AE.5Teamwork within units and 2 AE.6Feedback and communication about error and 2 AE.7Nonpunitive response to error and 1 AE.8Handsoff and transitions and 1 AE. 9Organizational learning- contin…	1 OR 0.33-0.39,2 OR 0.25-0.51,3 OR 0.22-0.55,4 OR 0.29-0.47,5 OR 0.23-0.51,6 OR 0.43-0.52,7 OR 2.08,8 OR 2.02,9 OR 0.053	PSC and AE Feb-May 2018		Higher scores for "communication openness" in PSC were significantly correlated with lower rates for pressure ulcers and falls. Overall: Positive respons toward PSC causes less adverse events.
Haynes	Positive association	The degree of improvement in mean PSC score were associated with reduction in postoperative complication rate including 18 AEs and mortality1. The measurement was related to an intervention. Reported as Spearman`s, alpha, p-value	1 r=0.7143,p<0.0381	PSC and AE- same		Improvements in PO outcomes were associated with improved perception of teamwork and safety climate, suggesting that changes in these may be partially responsible for the effect of the checklist
Hofmann et al	Positive association	A) Increasing overall SC significantly predictswas positively associated toreduced 1medication errors, and 2urinary tract infections. Correlations equal or greater than .22 significant at p<0.05. B) Regression with 1-24to test the moderation by patient complexity show that 1significantly reduce the ratio of these outcomes. Reported in regression coefficients, p-values, OR, rwg	A) 1 - 1.51 p<0.05. 2 -1.27 p<0.05. B) 1 -2 -7.85, p= <0.05	PSC- 2004 AE- 3 month later (occuring 3 months frame) -6-months period		Relationship suggest that a more positive safety climate was associated with fewer incidents. Spesificially, the effect of the overall safety climate of the unit was accentuated when dealing with more complex patient conditions.
Huang et al	Moderate association	1The perceptions of management was positively associated with mortality. 2Safety climate was positively associated with length of stay. Reported in p-values, OR	p=0.005,2 p=0.003	PSC- Des 2003- April 2004 AE- Jan 2001- March 2005		PSC moderate associated with outcomes. Lower perception of management and lower safety climate (higher response ICUs) were significantly associated with higher hospital mortality. Lower safety climate, perception of management and job satisfaction were significantly associated with increased hospital LOS. Multivariate: Only lower safety climate was significantly associated. Lower job satisfaction…
Hwang et al	Positive association	Nurses with better perceptions of workgroup- and organisation- level safety climate were less likely to make errors.	workgroup- (OR = 0.73) and organisation- (OR = 0.69)	PSC- AE: Oct 2007- Jan 2008		Nurses with better perceptions of workgroup- (OR = 0.73) and organisation- (OR = 0.69) level safety climate were less likely to make errors. Nurses with less than three years experience were 2.05 times more likely to make errors than nurses with ten years or more, and nurses at Red Cross hospitals and in rural areas.
Kakemam et al	Positive association	Higher perceptions nine dimensions were significantly related to lower the perceived occurrence at least two out of six AEs.	p<0.001	PSC and AE: Oct 2018- Sept 2019		Higher perceptions of “Staffing”, “Hospital handoffs and transitions”, “Frequency of event reporting”, “Non-punitive response to error”, “Supervisor expectation and actions promoting safety”, “Communication openness”, “Organizational learning continuous improvement”, “Teamwork within units”, and “Hospital management support patient safety” were significantly related to lower the perceived occurre…
Kline et al	Positive association	1PSC predicts adverse event severity over case resource intensity. Reported as XXX and p-value.	1 p<0.051	3 archival data sources 2005	PSC as a predictor. Resource intencity/ severity (sign)	expectation and actions promoting safety”, “Communication openness”, “Organizational learning continuous improvement”, “Teamwork within units”, and “Hospital management support patient safety” were significantly related to lower the perceived occurrence at least two
Lee et al	Positive association	1Overall organizational safety culture was positively associated with 3 AE. Reported as p-value, OR.	1 OR 0.36-0.42	PSC and AE secondary data from 2014		out of six AEs.
McLinton et al	Positive association	PSC significantly associated with patient incidents	p<0.05	AE- 6 month after		PSC showed overall more consistent significant correlations along the proposed model paths than phSC. PSC was correlated to patient incidents and absence at unit level. Burnout and emotional demands were significantly correalted to patient incidents. PSC and phSC were significant positve correlated.
Mardon et al	Moderate association	PSC-dimensions moderate positively associated with PSI composite: 1Frequency events reported. 2Handsoff and transitions. 3Management support for patient safety. 4Organizational learning- continuous improvement. 5Staffing.6Teamwork across units.7Teamwork within units.8Overall perceptions of patient safety 9 Supervisor/ manager expectations and actions. 10 Patient safety grade.11HSOPS composite ave…	Bivariate/ multivariate; 1 p<0.001. 2 p<0.001. 3p<0.001/ non-significant. 4p<0.01/ p<0.05. 5p<0.001/ p<0.05. 6p<0.001. 7p<0.001/ p< 0.01. 8p<0.001/ non-significant. 9 p<0.01/ non-significant. 10 p<0.05/ non-significant. 101 p<0.001/ non-significant	PSC 2005-2006, AE 2005		Nearly all relationships were in a negative direction
Najjar et al	Positive association	PSC-dimensions positively associated with AE-rate:1Aggregate safety culture.2Hospital management support.3Non-punitive response to error.4Open communication/ feedback received to error.5Teamwork within units.6Supervisor`s expectations and action promoting patient safety. 7 Organizational learning.8 Patient safety grade. Reported as spearman`s rho, p-value,	1 p<.0.001.2 p<0.002.3 p<0.020.4 p<0.001.5 p<0.002.6 p<0.003.7 p<0.011.8 p<0.018.	PSC- 2010 AE- May-Aug 2009		AE were negatively associated with the aggregate safety culture, hospital management support, non-punitive response to errors, communication and feedback to errors, teamwork, organisational learning, and supervisor actions promoting patient safety. This indicate that departments with a more positive PSC had lower rates of AE. Staffing, teamwork across units, handsoffs and transitions were in the …
Odell et al	Positive association	PSC composite score was positively associated with.1postoperative morbidity and 2death and serious morbidity. Reported as p-value, SE	1p<0.007.2 p<0.004	PSC- Jan -May 2015 AE July 2014-June 2015		Higher percentage of positive SAQ responses was significantly associated with lower risk of postoperative morbidity and death or serious morbidity. No significant association between SC and the risk of mortality or readmission was observed.
Olds et al	Positive association	1PSC composite score was positively associated with mortality. 2PSC was a nonsignificant predictor when modeled with work environment. Reported as p-value, CI95%, OR, SE	1p<0.001	PSC and AE: 2006-2007	*Non-sign when modeled with work-environment	One SD increase in safety climate score was associated with 7,7% decrease in the odds of mortality. Modeled with work environment, the safety climate was a non-significant predictor of mortality odds.
Profit et al	Positive association	1Teamwork climate and 2safety climate was positively associated with healthcare associated infections (HAI). Reported as Pearson r, p-value	1p<0.01.2p<0.05	PSC- Jan 2010-Des 2012 and AE-June-Sept 2011		NICU teamwork and safety climate ratings were correlated with absence of healthcare-associated infection
Quach et al	Positive association	Positive associations: Supervisor`s commitment to safety with falls for clinicians1 and catheter use for nurses2, Environmental safety with pressure ulcers for clinicians3, major injuries from falls for nurses4, and catheter use for nursing assistants5. Global ratings were associated with higher level of catheter use for nurses and nursing assistants6. Reported as p-value, OR	1p<0.105,2p<0.01,3p<0.01,4p<0.01,5p<0.05,6p<0.01	PSC and AE- 2017-2018	Nurse`s and clinician`s perceptions played a bigger role in predictiong AE	Better ratings of supervisor commitment to safety were associated with lower rates of major injuries from falls (clinicials) and catheter use (nurses), and better ratings of environmental safety were associated with lower rates of pressure ulcers (clinicials), major injuries from falls (nurses) and catheter use (nurse assistants). Better global CLC rating were associated with higher rates of cath…
Rosen	No association	Positive associations in individual dimensions: Fear of blame and punishment for making mistakes with 1decubitus ulcer and 2postoperative pulmonary embolism or deep vein thrombosis. Perception of lower psychological safety with 3failure to rescue.Overall emphasis on safety with 4decubitus ulcer and 5iatrogenic pneumothorax. Reported as p-value, SE, R2	1 p<0.05,2 p<0.01,3 p<0.05,4 p<0.05,5 p<0.05	PSC- Des 2005- May 2006 AE- NR?	Nonsign: Overall and PSI composite, and overall and the individual PSI. Perception of frontline staff more closely aligned with PSIs than those of senior managers	Safety rating overall was not related to the PSIs or to the PSI composite. Safety climate overall and "failure to rescue" and "iatrogenic pnuemothorax"" were significant associated. A few individual dimensions of SC were associated with individual safety outcomes, but non was associated with PSI composite measure. Greater fear of blame and punishment for making mistakes was significantly associat…
Shahian et al	No association	No statistically significant association between PSC and 30d mortality. Reported as OR	No	PSC- 2008-2013 AE- Sept 2007-Nov 2013		No significant association between any measure of hospital safety culture and adjusted AMI mortality
Singer et al	Positive association	The PSC-dimension 1fear of shame/ blame and 2overall PSC are positively associated with PSI composite. Reported as p-value, IRR.	1 p<0.05, 2 p<0.05	PSC- March 2004- May 2005 AE- 2005	Non-sign: The organzational and work unit dimensions tested. Ind. Indicators: Substantial inconsistency	Hospitals with better safety climate overall had lower relative incidence of PSIs, as did hospitals with better scores of safety climate dimensions measuring interpersonal beliefs regarding shame and blame. Frontlines personell`s perceptions of better safety climate predicted lower risk of experiencing PSIs, but senior manager perceptions did not.
Smits et al	Positive association	The PSC-dimensions 1nonpunitive response to error, 2hospital management support and 3willingness to report were positively associated with unintended events about medication, materials/ equipment and collaboration with resident physicians/concultans. Reported as unstandardized regression coefficient, SD and p-value	1 p<0.01-0.05,2 p<0.01-0.05,3 p<0.001-0.01	PSC and AE Oct 2006- Feb 2008		Non-punitive respons to error, hospital management support and willingness to report showed significant mediation to one or more event types. The overall safety culture did not mediate the relationship between speciality and the safety outcomes/ event types.
Steyrer et al	Positive association	The PSC-dimensions 1workload increases the error composite rate, and 2safety climate decrease the error composite rate. Reported as p-value, regression coefficients	1 p<0.01,2 p<0.05	PSC and AE: same	PSCl interact with safety tools to reduce MO: (One scale: Attitude toward safety management) = No sign	All safety climate scales are significantly correlated with error rate. Safety climate reduces the error rate more than safety tools
Tawfik et al	Positive association	Safety climate strength was positively associated to 1LOS and 2health care-associated infections. Reported as parameter estimate, SE, incremental F, P-value	1 p<0.001,2 p<0.001	PSCL and AE: jan 2011-des 2013	Not secondary outcomes	NICUs with stronger climates had LOS 4 days shorter than those with weaker climates. NICUs with weak climates and low PPR (percent positive respons) had the longest LOS. NICUs with strong climates and low PPR had the shortest LOS. See results in abstract? Stronger climates were associated with lower odds of infections, but not secondary outcomes. SC strength is independently associated with LOS a…
Thomas- Hawkins et al	Positive association	Poor to failing patient safety grade was positively associated with 1medication error, 2complaints from patient/ family, 3vascular assess infection, 4hospital admission and 5skipped dialysis, 6falls without injuries, 7bleeding from vascular access and 8emergency room use. Patient handoff and transitions was positively associated with 9vascular access thrombosis, 10complaints from patient/ family,…	1 p<0.001,2 p<0.001,3 p<0.01,4 p<0.01,5 p<0.01,6 p<0.05,7 p<0.058 p<0.05,9 p<0.001,10 p<0.001,11 p<0.001,12 p<0.001,13 p<0.01,4 p<0.01,15 p<0.01,16 p<0.05,17 p<0.05	PSC and AE: Secondary data sept-nov 2007	? Dimensions: "overall grade of patient safety" and "patient handoff and transitions"	All relationships between patient safety culture items and adverse patient events were in the expected direction. Negative ratings of handoff and transitions safety were independently associated with increased odds of frequent occurrences of vascular access thrombosis and patient complaints.Negative ratings of overall patient safety culture in dialysis units were independently associated with inc…
Valentin et al	Positive association	Safety climate overall was positively associated to errors. Reported as p-value, OR, SE, Wald, Beta	1 p<0.01	PSC and AE: June 2010	PSCl among other predictors of error. ICU characteristics and workload	Safety climate apparently contributes to a reduction of medical errors that represent a particularly error-prone aspect of frontline staff performance during typical routine processes in intensive care. The results suggest that safety climate abates these errors. Safety climate remains a significant predictor at ICU level in both the full and stepwise model.
Wang et al	Positive association	Positive associations: Organizational learning- continuous improvement with 1pressure ulcers, 2prolonged physical restrain and 3complaints fraom patient/ family. Frequency of event reporting with 4medicine errors and 5pressure ulcers. Feedback and communication about error with 6pressure ulcer and 7infusion or transfusion reaction. Hospital Management support for patient safety with 8medicine err…	1p=0.002,2 p=0.019,3 p=0.013,4 p=0.021,5 p=0.006,6 p=0.037,7 p=0.041,8 p=0.006,9 p=0.027,10 p=0.029,11 p=0.045,12 p=0.034	PSC and AE: Oct 2010-Jan 2011	Before adjusting: 4 dimensions were significant associated to Surgical wound infections. After adjusting: Not. But 1 dimension was correlated to 3/7 AE, and 3 other dimensions were correlated to 2/7 AE and 3 other dimensions were correlated to 1/7 AE	A higher mean score of "organizational learning-continous improvement" was significantly related to lower occurrence of pressure ulcers, prolonged physical restraint, complaints. Higher mean score of "frequency of event reporting" was significantly related to lower the occurence of medicine errors and pressure ulcers

## Sheet: Registers
Author	Numbers AE	Info	Tool	Validity	Outcomes
Brown et al	2 (n=2)	National QI indicators- hospitals submit monthly	Registry; The collaborative Alliance for nursing outcomes (CALNOC). National Database for nursing quality improvement: CALNOC outcome indicator definitions, based on voluntary reporting	WD	2: Reported falls and health associated pressure ulcer (HAPU)
Brubakk et al	1 (n=1)	National QI indicators-annually calculation	The Norwegian Institute of Public Health reports survival probabilities for these patients and hospital-wide survival rate quality indicators for Norwegian hospitals. Mortality rate estimated based on all-caused deaths, risk-adjusted	WD	1: Morbidity 7-days Riskadjusted age/ gender/ comorbidity
Huang et al	2 (n=2)	C National Clinical register- units are trained and submit data at least quarterly	Project IMPACT Critical Care Medicine (PICCM) clinical database (30 ICU, 65978 patients)	WD	2: Morbidity and mortality
Kline et al	2 (n=7 types/ contribution factors)	R Incident reports in forms by any health region staff	1. Database- submitted voluntarily: 5070 incident reports with severity ranging and up to three contributing factors. 2. Database- Admissions. Case resource intensity weight (RIW)/ cost allocation. 1 and 2 linked. 3093 nonincident cases were extracted= incident severity	WD	2: Medication errors and falls. Incident severity level
Mardon et al	2 (n=8)	C National AHRQ HCUP PSI- calculated from discharge	PSI calculated from hospital data Healthcare Cost and Utilization Project (HCUP) at AHRQ- mean of the 8 risk-adjusted PSI	Y	8: Mean of the 8 PSC-scores; rate per 1000 patient
McLinton	1(n=1)	I Hospital level Archival data incident reporting system	Safety system	N	Frequency all reported patient incidents
Odell et al	2 (n=4)	National QI 30d AE	American college of surgeons (ACS) NSQIP database 30day adverse outcomes (surgical quality improvement )+ record/ discussing with treating physicans, direct to patient	Y	4: AE-rates
Profit et al	2 (n=9)	SC Clinical register- rutinely collected metrics by members	Baby-MONITOR- clinical quality via clinical metrics - very low birth weight infants VLBW. CPQCC clinical data to compute risk-adjusted scores for subcomponents of Baby-monitor. CPQCC train local NICU to abstract clinical data.	Y	9: adjusted AE+ composite score
Quach et al	2 (n=4)	C National Nurse assessment CLC resistents every 3 months	FY2017-FY2018 Minimum Data Set (MDS) Veterans Health Administration (VHA) office of reporting, analytics, performance imporvement, & deployment within the VHA support service center (VSSC).	WD	4: AE
Shahian et al	1 (n=1)	C MedPAR files- hospital level	MedPAR data: 19357 Medicare provider analysis and review: AMI discharges (n=1609). CMS AMI 30-day mortality models	Y	1: AE Mortality
Singer et al	2 (n=12/11-anesthesia ex)	C MedPAR files- hospital level/ PSI	Medicare Provider Analysis and Review File (MEDPAR).PSI composite	Y	1: PSI composite. Rates/ year Composite Riskadjusted+ individual
Tawfik et al	2 (n=4)	SC Clinical register	CPQCC Prospectively collecting clinical data using standard definitions developed by the Vermont Oxford Network, qualitycheck. Adjusted clinical data.	Y	4. Primary: LOS of VLBW. Secondary: Infections, chronic lung disease, mortality. Adjusted clinical data.
		C-collaborative
		R- regional		WD-well described
		S- stately
		I- institutional

## Sheet: Excluded
Author	Reason		Author	Reason		Author	Reason
Search 1			Search 2			Search 3
Albolino	1		Alvarez-Maldonado	6		Sculli	5
Choi	2		Ayah	1		Shortell	2
El-Jardali	2		Berry	5		Sim	5
Farup	5		Braddock	5
Garrouste-Orgeas	1		Brilli	5
Hartwig	3		Chang	5
Hessels	4		Curry	1
Masciale	3		Custo	2
Marsteller	5		George	2
Montes-Garcia	3		Latzke	5
Occelli	1		Mark	2
Rainbow	3		Muething	5
Reiman	2		Rasmussen	2
Sim	5		Smits	2
Snijders	2		Sturm	2
Szekendi	3		Vogus	2
Watts	2		Weaver	2
Xie	5
Zhao	1
1= Wrong study design	6
2= Wrong/no outcome	14
3= Conference abstract	5
4= Indirect association	1
5= No association	12
6= No PSC-measurement	1
	39
