# Supplementary material for: The association between patient safety culture and adverse events – a scoping review
Source: BMC Health Serv Res. 2023 Mar 29;23:300. doi: 10.1186/s12913-023-09332-8 (PMC10053753; doi:10.1186/s12913-023-09332-8)
Supplement: Supplementary file 3 — Additional file 3. Critical appraisal [file 12913_2023_9332_MOESM3_ESM.xlsx]

## Sheet: Ausserhofer
No association	Yes	No	Other (CD, NR, NA)*
Was the research question or objective in this paper clearly stated? Explore the relationship between PSC and patient outcomes in Swiss acute care hospital, adjusting for major organizational variables	x
Was the study population clearly specified and defined? Nurses in Swiss acute hospitals, 33 surgical, medical, mixed units, >60 beds >50 RN, Timeperiod: PSC and AE Oct 2009- June 2010	x
Was the participation rate of eligible persons at least 50%? 72%	x
Were all the subjects selected or recruited from the same or similar populations (including the same time period)? Were inclusion and exclusion criteria for being in the study prespecified and applied uniformly to all participants?	x
Was a sample size justification, power description, or variance and effect estimates provided?		x	"exploratory in the nature"
For the analyses in this paper, were the exposure(s) of interest measured prior to the outcome(s) being measured?			NA
Was the timeframe sufficient so that one could reasonably expect to see an association between exposure and outcome if it existed?	x
For exposures that can vary in amount or level, did the study examine different levels of the exposure as related to the outcome (e.g., categories of exposure, or exposure measured as continuous variable)?	x		Ind-unit
Were the exposure measures (independent variables) clearly defined, valid, reliable, and implemented consistently across all study participants? One-dimesional	x
Was the exposure(s) assessed more than once over time?		x
Were the outcome measures (dependent variables) clearly defined, valid, reliable, and implemented consistently across all study participants? Nurse-estimates 6 outcomes, dichotomized		x
Were the outcome assessors blinded to the exposure status of participants?			NA
Was loss to follow-up after baseline 20% or less?			NA
Were key potential confounding variables measured and adjusted statistically for their impact on the relationship between exposure(s) and outcome(s)?	x
Good, Fair, or Poor	Fair		*CD, cannot determine;
Rater #1 initials:			NA, not applicable;
Rater #2 initials:			NR, not reported
Additional Comments (If POOR, please state why): AE nurse-estimated, one-dimesion, 12 participants/ unit
Study design:Cohort study with cross-sectional survey
1630 nurses/ 132 units
Work unit level: UH
Guidance: https://www.nhlbi.nih.gov/health-topics/study-quality-assessment-tools

## Sheet: Bacon
No association	Yes	No	Other (CD, NR, NA)*
Was the research question or objective in this paper clearly stated? Examine the association between Organizational Safety Culture and inhospital mortality/ failure to rescue in surgical patients in treatment and comparison hospital	x
Was the study population clearly specified and defined?: 2 Tertiarlhospital US, southeast, all areas in surgical pathway, all staff,	x
Was the participation rate of eligible persons at least 50%?			NR
Were all the subjects selected or recruited from the same or similar populations (including the same time period)? Were inclusion and exclusion criteria for being in the study prespecified and applied uniformly to all participants?	x
Was a sample size justification, power description, or variance and effect estimates provided?	x
For the analyses in this paper, were the exposure(s) of interest measured prior to the outcome(s) being measured?			NA (not before intervention)
Was the timeframe sufficient so that one could reasonably expect to see an association between exposure and outcome if it existed? 3 y after intervention			CD
For exposures that can vary in amount or level, did the study examine different levels of the exposure as related to the outcome (e.g., categories of exposure, or exposure measured as continuous variable)?		x
Were the exposure measures (independent variables) clearly defined, valid, reliable, and implemented consistently across all study participants? Overall composite	x
Was the exposure(s) assessed more than once over time?		x
Were the outcome measures (dependent variables) clearly defined, valid, reliable, and implemented consistently across all study participants? Selected surgeries? Trained to review? AHRQ QI		x
Were the outcome assessors blinded to the exposure status of participants?		x
Was loss to follow-up after baseline 20% or less?			NA
Were key potential confounding variables measured and adjusted statistically for their impact on the relationship between exposure(s) and outcome(s)?		x
Good, Fair, or Poor	Fair		*CD, cannot determine;	Relevent, burde visst for vurdering av gyldighet
Rater #1 initials:			NA, not applicable;	Ikke relevant
Rater #2 initials:			NR, not reported
Additional Comments (If POOR, please state why): Small sample, who did the data collection AE/ subjective?
Design: Quasi-experimental cohort study with cross-sectional design
Sample/ units: 262/ 2 hospitals, (no power description)
Work unit level: H
Guidance: https://www.nhlbi.nih.gov/health-topics/study-quality-assessment-tools

## Sheet: Birkmeyer
Positive association	Yes	No	Other (CD, NR, NA)*
Was the research question or objective in this paper clearly stated? Assess the relationship between safety culture (SC) and complications within 30 days after bariatric surgery	x
Was the study population clearly specified and defined? Regional consortium of hositals/ surgeons, bariatric surgery, Michigan, surgeons, nurses, OR adm	x
Was the participation rate of eligible persons at least 50%? 95/82/68%	x
Were all the subjects selected or recruited from the same or similar populations (including the same time period)? Were inclusion and exclusion criteria for being in the study prespecified and applied uniformly to all participants?	x?
Was a sample size justification, power description, or variance and effect estimates provided?		x
For the analyses in this paper, were the exposure(s) of interest measured prior to the outcome(s) being measured?			NA
Was the timeframe sufficient so that one could reasonably expect to see an association between exposure and outcome if it existed? When was the survey conducted?			CD
For exposures that can vary in amount or level, did the study examine different levels of the exposure as related to the outcome (e.g., categories of exposure, or exposure measured as continuous variable)?	x
Were the exposure measures (independent variables) clearly defined, valid, reliable, and implemented consistently across all study participants? Small sample, many hospitals, focusgroups-selected items,		x/ CD
Was the exposure(s) assessed more than once over time?			NA
Were the outcome measures (dependent variables) clearly defined, valid, reliable, and implemented consistently across all study participants? Nonrevisional surgery, 3 or 5y? Trained, validated, standardized 2007-2010 or 2006-2011	x		CD
Were the outcome assessors blinded to the exposure status of participants?			NA
Was loss to follow-up after baseline 20% or less?			NA
Were key potential confounding variables measured and adjusted statistically for their impact on the relationship between exposure(s) and outcome(s)? Comorbidities, procedure volum	x
Good, Fair, or Poor	Fair		*CD, cannot determine;
Rater #1 initials:			NA, not applicable;
Rater #2 initials:			NR, not reported
Additional Comments (If POOR, please state why):
Design: Cross-sectional and retrospective study
Sample/ units: Average 11/ H 184/ 22 hospitals
Work unit level: H
Guidance: https://www.nhlbi.nih.gov/health-topics/study-quality-assessment-tools

## Sheet: Bosch
No association	Yes	No	Other (CD, NR, NA)*
Was the research question or objective in this paper clearly stated? To determine if the type of organizational culture (Competing Values Framework), team climate (Team Climate Inventory), and preventive pressure ulcer quality management at ward level were related to the prevalence of pressure ulcers.	x
Was the study population clearly specified and defined? Health care workers (nurses, doctors, nurse assistants) from two random selected wards (hospitals and nursing homes) particiating in PU prevalence in 2005	x
Was the participation rate of eligible persons at least 50%? 41/39%		x
Were all the subjects selected or recruited from the same or similar populations (including the same time period)? Were inclusion and exclusion criteria for being in the study prespecified and applied uniformly to all participants?	x
Was a sample size justification, power description, or variance and effect estimates provided?		x
For the analyses in this paper, were the exposure(s) of interest measured prior to the outcome(s) being measured?			NA
Was the timeframe sufficient so that one could reasonably expect to see an association between exposure and outcome if it existed? Same time	x
For exposures that can vary in amount or level, did the study examine different levels of the exposure as related to the outcome (e.g., categories of exposure, or exposure measured as continuous variable)?			NA
Were the exposure measures (independent variables) clearly defined, valid, reliable, and implemented consistently across all study participants? Cronback`s alfa	x
Was the exposure(s) assessed more than once over time?		x
Were the outcome measures (dependent variables) clearly defined, valid, reliable, and implemented consistently across all study participants?	x
Were the outcome assessors blinded to the exposure status of participants?			NA
Was loss to follow-up after baseline 20% or less?			NA
Were key potential confounding variables measured and adjusted statistically for their impact on the relationship between exposure(s) and outcome(s)?	x
Good, Fair, or Poor	Fair		*CD, cannot determine;
Rater #1 initials:			NA, not applicable;
Rater #2 initials:			NR, not reported
Additional Comments (If POOR, please state why): Small sample, many units, small number of patients assessed- 1274, assessment pressure ulcers, standardized, two HCW
Design: Cross-sectional observational study
Sample/ units: 460/104
Work unit level:U
Guidance: https://www.nhlbi.nih.gov/health-topics/study-quality-assessment-tools

## Sheet: Brown
Positive association	Yes	No	Other (CD, NR, NA)*
Was the research question or objective in this paper clearly stated? Explore relationships between staff perception of safety culture (SC) and unit-based nursing structures, care processes and adverse patient outcomes	x
Was the study population clearly specified and defined? Nurses, Calefornia, urban, non-for profit, hospital size,	x
Was the participation rate of eligible persons at least 50%?			NR
Were all the subjects selected or recruited from the same or similar populations (including the same time period)? Were inclusion and exclusion criteria for being in the study prespecified and applied uniformly to all participants?		x		AE 6 m after
Was a sample size justification, power description, or variance and effect estimates provided?		x		n=?
For the analyses in this paper, were the exposure(s) of interest measured prior to the outcome(s) being measured?			NA
Was the timeframe sufficient so that one could reasonably expect to see an association between exposure and outcome if it existed?			CD	PSC measured 6 month before, Survey 2005-2010?
For exposures that can vary in amount or level, did the study examine different levels of the exposure as related to the outcome (e.g., categories of exposure, or exposure measured as continuous variable)?			NA
Were the exposure measures (independent variables) clearly defined, valid, reliable, and implemented consistently across all study participants?	x
Was the exposure(s) assessed more than once over time?			NA
Were the outcome measures (dependent variables) clearly defined, valid, reliable, and implemented consistently across all study participants? CALNOC register/ definition. Submitted monthly from calnoc-hospitals, voluntary. Well described.		x
Were the outcome assessors blinded to the exposure status of participants?			NA
Was loss to follow-up after baseline 20% or less?			NA
Were key potential confounding variables measured and adjusted statistically for their impact on the relationship between exposure(s) and outcome(s)? (process of care,structural indicator and AEs separate)		x
Good, Fair, or Poor	Poor		*CD, cannot determine;
Rater #1 initials:			NA, not applicable;
Rater #2 initials:			NR, not reported
Additional Comments (If POOR, please state why): PSC measured 6 month before, Survey 2005-2010
Cross-sectional design and retrospective reporting
Sample/ units: /9 hospitals, 37 units
Work unit level: U
Guidance: https://www.nhlbi.nih.gov/health-topics/study-quality-assessment-tools

## Sheet: Brubakk
Positive association	Yes	No	Other (CD, NR, NA)*
Was the research question or objective in this paper clearly stated? Examine the association between profession-specific work environments and the 7-day mortality of patients admitted to these units with acute myocardial infarction (AMI), stroke and hip fracture.	x
Was the study population clearly specified and defined? Nurses, physicians, managers,	x
Was the participation rate of eligible persons at least 50%? 72,77,75%	x
Were all the subjects selected or recruited from the same or similar populations (including the same time period)? Were inclusion and exclusion criteria for being in the study prespecified and applied uniformly to all participants?	x		The same over three years?
Was a sample size justification, power description, or variance and effect estimates provided?	x
For the analyses in this paper, were the exposure(s) of interest measured prior to the outcome(s) being measured?			NA
Was the timeframe sufficient so that one could reasonably expect to see an association between exposure and outcome if it existed?	x
For exposures that can vary in amount or level, did the study examine different levels of the exposure as related to the outcome (e.g., categories of exposure, or exposure measured as continuous variable)?		x
Were the exposure measures (independent variables) clearly defined, valid, reliable, and implemented consistently across all study participants? PSC one dimension + org.culture	x
Was the exposure(s) assessed more than once over time? 3	x
Were the outcome measures (dependent variables) clearly defined, valid, reliable, and implemented consistently across all study participants?	x
Were the outcome assessors blinded to the exposure status of participants?			NA
Was loss to follow-up after baseline 20% or less?			NA
Were key potential confounding variables measured and adjusted statistically for their impact on the relationship between exposure(s) and outcome(s)?	x
Good, Fair, or Poor	Good		*CD, cannot determine;
Rater #1 initials:			NA, not applicable;
Rater #2 initials:			NR, not reported
Additional Comments (If POOR, please state why): Only one PSC-dimension
Design: Cross-sectional study+ case-mix-adjusted model of mortality-data
Sample/ units: 88007 56 wards/ 20 hospital
Work unit level: G
Guidance: https://www.nhlbi.nih.gov/health-topics/study-quality-assessment-tools

## Sheet: Camargo
No association	Yes	No	Other (CD, NR, NA)*
Was the research question or objective in this paper clearly stated? Describe the incidence and types of medical errors (ME) in EDs and assess the validity of a survey instrument that identifies system factor contributing to errors in EDs.	x
Was the study population clearly specified and defined? Nurses, physicians in emergency department	x
Was the participation rate of eligible persons at least 50%? 66	x
Were all the subjects selected or recruited from the same or similar populations (including the same time period)? Were inclusion and exclusion criteria for being in the study prespecified and applied uniformly to all participants?	x
Was a sample size justification, power description, or variance and effect estimates provided?		x
For the analyses in this paper, were the exposure(s) of interest measured prior to the outcome(s) being measured?			NA
Was the timeframe sufficient so that one could reasonably expect to see an association between exposure and outcome if it existed? AE 12 months before PSC to avoid Hawthorne	x
For exposures that can vary in amount or level, did the study examine different levels of the exposure as related to the outcome (e.g., categories of exposure, or exposure measured as continuous variable)?		x
Were the exposure measures (independent variables) clearly defined, valid, reliable, and implemented consistently across all study participants? Constructed survey, validity described p. 560			CD
Was the exposure(s) assessed more than once over time?		x
Were the outcome measures (dependent variables) clearly defined, valid, reliable, and implemented consistently across all study participants?	x
Were the outcome assessors blinded to the exposure status of participants?			NA
Was loss to follow-up after baseline 20% or less?			NA
Were key potential confounding variables measured and adjusted statistically for their impact on the relationship between exposure(s) and outcome(s)?	x
Good, Fair, or Poor	Fair		*CD, cannot determine;
Rater #1 initials:			NA, not applicable;
Rater #2 initials:			NR, not reported
Additional Comments (If POOR, please state why):
Design: Cross-sectional design and retrospective chart-review
Sample/ units: 3562/ 62
Work unit level: U
Guidance: https://www.nhlbi.nih.gov/health-topics/study-quality-assessment-tools

## Sheet: Davenport
No association	Yes	No	Other (CD, NR, NA)*
Was the research question or objective in this paper clearly stated? Measure the impact of Organizational climate safety factors (OCSF) on risk-adjusted surgical morbidity and mortality	x
Was the study population clearly specified and defined? NSQIP, Physicians, nurses, others, general/ vascular surgery,	x
Was the participation rate of eligible persons at least 50%? 52%	x
Were all the subjects selected or recruited from the same or similar populations (including the same time period)? Were inclusion and exclusion criteria for being in the study prespecified and applied uniformly to all participants?	x
Was a sample size justification, power description, or variance and effect estimates provided?		x
For the analyses in this paper, were the exposure(s) of interest measured prior to the outcome(s) being measured?			NA
Was the timeframe sufficient so that one could reasonably expect to see an association between exposure and outcome if it existed?	x		PSC July 2003- Sept 2004, AEs Oct 2003- Sept 2004
For exposures that can vary in amount or level, did the study examine different levels of the exposure as related to the outcome (e.g., categories of exposure, or exposure measured as continuous variable)?		x
Were the exposure measures (independent variables) clearly defined, valid, reliable, and implemented consistently across all study participants?	x
Was the exposure(s) assessed more than once over time?		x
Were the outcome measures (dependent variables) clearly defined, valid, reliable, and implemented consistently across all study participants?	x
Were the outcome assessors blinded to the exposure status of participants?			NA
Was loss to follow-up after baseline 20% or less?			NA
Were key potential confounding variables measured and adjusted statistically for their impact on the relationship between exposure(s) and outcome(s)? Related to risk-adjusted outcomes, not hospital char./ structure	x
Good, Fair, or Poor	Good		*CD, cannot determine;
Rater #1 initials:			NA, not applicable;
Rater #2 initials:			NR, not reported
Additional Comments (If POOR, please state why):
Design: Cross-sectional design and chart reviews
Sample/ units: 6083/52
Work unit level: H
Guidance: https://www.nhlbi.nih.gov/health-topics/study-quality-assessment-tools

## Sheet: Fan
Positive association	Yes	No	Other (CD, NR, NA)*
Was the research question or objective in this paper clearly stated? Evaluate the association between safety culture and surgical site infection (SSI)	x
Was the study population clearly specified and defined? Surgical units, Minnesota, community hospitals	x
Was the participation rate of eligible persons at least 50%? 43%		x
Were all the subjects selected or recruited from the same or similar populations (including the same time period)? Were inclusion and exclusion criteria for being in the study prespecified and applied uniformly to all participants?	x		AE Jan-Des 2013. PSC Nov 2012- Des 2013.
Was a sample size justification, power description, or variance and effect estimates provided?		x
For the analyses in this paper, were the exposure(s) of interest measured prior to the outcome(s) being measured?			NA
Was the timeframe sufficient so that one could reasonably expect to see an association between exposure and outcome if it existed?			CD
For exposures that can vary in amount or level, did the study examine different levels of the exposure as related to the outcome (e.g., categories of exposure, or exposure measured as continuous variable)?			NA
Were the exposure measures (independent variables) clearly defined, valid, reliable, and implemented consistently across all study participants?	x
Was the exposure(s) assessed more than once over time?		x
Were the outcome measures (dependent variables) clearly defined, valid, reliable, and implemented consistently across all study participants?	x
Were the outcome assessors blinded to the exposure status of participants?			NA
Was loss to follow-up after baseline 20% or less?			NA
Were key potential confounding variables measured and adjusted statistically for their impact on the relationship between exposure(s) and outcome(s)? Surgical volum and ASA/ fitness assess, not clinic-demographic data/ comorbidity	x		CD
Good, Fair, or Poor	Fair		*CD, cannot determine;
Rater #1 initials:			NA, not applicable;
Rater #2 initials:			NR, not reported
Additional Comments (If POOR, please state why):
Design: Cross-sectional design and reporting
Sample/ units: 1928/ 7 hospitals (7 surgical units)
Work unit level: U
Guidance: https://www.nhlbi.nih.gov/health-topics/study-quality-assessment-tools

## Sheet: Garrouste-Orgeas
Limited association	Yes	No	Other (CD, NR, NA)*
Was the research question or objective in this paper clearly stated? Evaluate whether burnout, symptoms of depression and safety culture affected the frequency of medical errors and adverse events in ICUs	x
Was the study population clearly specified and defined? Nurses, physicians, ICU, France,	x
Was the participation rate of eligible persons at least 50%? 77,2%	x
Were all the subjects selected or recruited from the same or similar populations (including the same time period)? Were inclusion and exclusion criteria for being in the study prespecified and applied uniformly to all participants?	x		PSC Aug 2009-Des 2011 (AE 2 weeks)
Was a sample size justification, power description, or variance and effect estimates provided?		x
For the analyses in this paper, were the exposure(s) of interest measured prior to the outcome(s) being measured?			NA
Was the timeframe sufficient so that one could reasonably expect to see an association between exposure and outcome if it existed?			CD (2 weeks of observation)
For exposures that can vary in amount or level, did the study examine different levels of the exposure as related to the outcome (e.g., categories of exposure, or exposure measured as continuous variable)?		x
Were the exposure measures (independent variables) clearly defined, valid, reliable, and implemented consistently across all study participants?	x
Was the exposure(s) assessed more than once over time?		x
Were the outcome measures (dependent variables) clearly defined, valid, reliable, and implemented consistently across all study participants? Trained, AEs validated by physician/ nurse, not externally validated, two weeks	x
Were the outcome assessors blinded to the exposure status of participants?			NA
Was loss to follow-up after baseline 20% or less?			NA
Were key potential confounding variables measured and adjusted statistically for their impact on the relationship between exposure(s) and outcome(s)?	x
Good, Fair, or Poor			*CD, cannot determine;
Rater #1 initials:	Good		NA, not applicable;
Rater #2 initials:			NR, not reported
Additional Comments (If POOR, please state why):
Design: Prospective observational cross-sectional design (chart review)
Sample/ units: 1534/ 31
Work unit level: U
Guidance: https://www.nhlbi.nih.gov/health-topics/study-quality-assessment-tools

[truncated: 24 more sheets: Han, Haynes, Hofmann, Huang, Hwang, Kakemam, Kline, Lee, Mardon, McLinton, Najjar, Odell, Olds, Profit, Quach, Rosen, Shahian, Singer, Smits, Steyrer …]
